# Supplementary material for: A machine learning model for predicting obesity risk in patients with diabetes mellitus: analysis of NHANES 2007–2018
Source: Front Public Health. 2025 Aug 22;13:1606751. doi: 10.3389/fpubh.2025.1606751 (PMC12411199; doi:10.3389/fpubh.2025.1606751)
Supplement: Supplementary file 1 [file Data_Sheet_1.CSV]

SEQN	Ualb	Ucr	Drinking	Alb	ALP	ALT	AST	TC	Scr	TG	UA	BMI	Hb	EH	Sex	Age	Race	Education1	Education2	Marry	PIR	DM	Depression	Total.Energy	Protein	Carbohydrate	Total.Sugar	Dietary.Fiber	Total.Fat	Vitamin.B12	Vitamin.C	X.Vitamin.D	Vitamin.K	HbA1c	FBG	AS	CHD	Stroke	Activity_Level	Smoking	Sleep.time
41475	7.9	45	2	36	26	24	113	4.422	45.97	1.818	386.6	58.04	14.1	1	2	62	5	NA	3	1	1.83	2	0	1598	62.78	192.19	83.35	10	65.64	3.59	31.6	3	66.5	5.7	NA	1	2	2	1	2	6
41476	4.8	72	NA	NA	NA	NA	NA	NA	NA	NA	NA	15.18	13.6	NA	2	6	5	0	NA	NA	5	2	NA	2093	69.38	276.93	167.71	14.4	82.47	5.85	136.4	8	300	NA	NA	NA	NA	NA	1	NA	NA
41477	160.3	135	2	45	20	20	44	4.888	67.18	3.037	237.9	30.05	16.2	1	1	71	3	NA	3	1	1.5	1	0	914	40.9	94.78	18.25	5.6	42.56	1.56	11.9	1.4	41.9	9.5	NA	1	2	2	1	1	8
41479	5.3	124	1	42	28	22	78	4.655	63.65	1.095	285.5	27.56	15.6	2	1	52	1	NA	1	1	2.2	2	0	2910	138.85	319.65	123.06	32.7	125.96	6.73	57	2.9	71.6	5.7	6.273	2	2	2	3	2	6
41480	4.2	33	NA	NA	NA	NA	NA	NA	NA	NA	NA	17.93	NA	NA	1	6	1	0	NA	NA	0.85	2	NA	1117	33.02	174.9	79.77	8.7	33.3	2.08	201.9	6	104.3	NA	NA	NA	NA	NA	1	NA	NA
41481	11.7	366	1	NA	NA	NA	NA	NA	NA	NA	NA	23.34	NA	2	1	21	4	NA	3	5	1.63	2	0	5560	88	974.94	688.34	13.8	158.31	2.11	251.1	1.5	103.7	NA	NA	2	2	2	1	2	6
41482	16.6	130	1	45	42	35	85	4.267	61.88	1.84	398.5	33.64	15.6	1	1	64	1	NA	2	1	4.01	2	1	2210	94.78	343.71	115.64	31.7	52.61	2.88	88.8	3.1	38.6	7	NA	2	2	2	1	1	8
41483	2.4	58	2	35	19	23	55	3.543	120.22	2.495	493.7	44.06	12.4	1	1	66	4	NA	4	1	1.14	1	0	2341	99.39	373.31	150.24	26.2	69.84	3.47	51.4	2.1	31.8	6.5	NA	1	2	2	1	2	5
41485	7.9	69	2	44	15	17	62	4.888	45.97	1.897	190.3	25.99	13.4	2	2	30	2	NA	2	1	1.01	2	0	1308	58.32	125.83	37.56	5.5	62.96	4.01	5.6	0.6	25.6	5.5	5.384	2	2	2	3	2	5
41486	8.8	72	2	43	51	40	101	5.172	54.81	2.642	315.2	31.21	15.4	1	2	61	1	NA	1	1	1.75	2	0	1547	45.35	256.02	126.58	17	42.56	2.48	194.1	1.1	66.8	6.1	6.828	1	2	2	1	2	5
41487	6	81	1	46	24	25	126	4.448	81.33	1.287	392.6	23.44	15.9	1	1	27	5	NA	5	5	5	2	0	1790	50.19	356.86	52.94	17	16.99	1.45	67	3.6	17.6	5	5.995	2	2	2	1	2	8
41489	7.8	91	1	41	18	19	81	4.836	63.65	0.994	315.2	36.59	11.4	2	2	40	1	NA	3	1	2.15	2	0	2091	118.23	200.65	82.33	19.5	90.96	4.88	108.2	3.6	148.2	5.4	5.495	2	2	2	1	2	6
41490	1	22	1	40	12	18	79	5.948	63.65	0.655	267.7	27.69	12.4	2	2	66	4	NA	4	1	4.09	2	0	1411	38.83	172.62	79.94	18.6	66.42	1.59	209.3	1.3	161.9	5.9	NA	1	2	2	1	1	7
41491	18.3	78	NA	NA	NA	NA	NA	NA	NA	NA	NA	15.69	14.3	NA	2	11	3	4	NA	NA	0.83	2	NA	2220	78.12	325.93	223.58	9.4	70.86	7.22	48.6	10.3	22.8	NA	NA	NA	NA	NA	1	NA	NA
41492	3.1	49	1	43	26	22	59	4.888	72.49	0.644	309.3	29.02	NA	1	1	72	3	NA	1	1	1.02	2	0	2039	75.8	291.48	94.9	40.6	71.96	1.87	108.9	3.3	102.1	5.3	5.884	2	2	2	1	2	7
41493	21.6	51	2	44	18	33	50	5.922	115.8	0.971	303.3	19.96	11.3	2	2	77	3	NA	2	2	1.57	2	0	1680	73.72	221.33	90.42	14.2	59.74	4.94	20.4	3.8	31	6.2	NA	1	2	2	1	1	7
41494	10.1	257	1	46	37	33	65	5.948	81.33	1.208	362.8	25.46	16.2	2	1	40	1	NA	3	1	1.3	2	0	2106	58.23	376.6	181.87	27.1	48.13	14.41	151.7	4.1	22.5	5.9	5.162	2	2	2	3	1	5
41495	1.4	32	1	38	25	23	54	4.215	72.49	1.637	362.8	25.53	14.5	2	1	61	3	NA	5	1	5	3	1	3251	109.58	300.21	134.59	16.1	158.48	9.12	69.1	6.8	94.6	5.5	6.106	1	2	2	1	1	7
41496	NA	NA	2	43	12	20	97	5.767	638.25	2.879	350.9	28.37	12.9	2	2	64	1	NA	1	4	0.59	1	1	710	44.91	66.86	21.42	4.6	29.04	0.48	26.4	0.5	32.1	5.1	NA	2	2	2	1	2	9
41498	37.4	137	2	41	16	19	43	3.853	90.17	0.7	339	28.16	12.7	1	1	68	4	NA	1	6	1.63	2	0	1711	64.65	298.85	115.89	20.5	33.37	1.49	145.5	2.3	47.2	5.8	6.162	2	2	2	1	2	6
41499	23.7	169	NA	36	10	17	40	5.12	38.9	1.592	160.6	NA	12.3	2	2	17	1	11	NA	NA	1.65	2	NA	2003	67.14	383.61	219.93	23.7	27.33	3.16	337.1	7.5	33.6	5.2	NA	NA	NA	NA	1	NA	8
41500	324	194	NA	38	14	21	77	3.414	54.81	1.535	279.6	37.4	12.8	NA	2	14	1	8	NA	NA	1.36	2	NA	873	38.58	99.58	64.91	2.6	36.5	3.18	115.9	11.3	10.3	4.9	NA	NA	NA	NA	2	NA	NA
41501	12	189	2	43	26	23	41	3.905	90.17	1.694	386.6	36.27	13.5	1	1	70	3	NA	1	5	4.6	1	0	771	32.26	89.81	34.43	7.2	32.68	1.41	13.7	1.2	18	6.3	9.104	2	2	2	1	1	7
41502	11.3	136	1	45	35	23	52	4.267	84.86	0.96	440.2	29.13	16.6	2	1	29	1	NA	3	1	3.41	2	0	4958	132.04	471.46	254.38	13.2	165.88	8.64	125.6	8.9	102.4	5.3	5.162	2	2	2	2	1	8
41503	25.3	233	NA	44	19	19	89	3.569	54.81	1.118	249.8	24.17	16.5	2	1	18	3	13	NA	NA	NA	2	0	3798	122.38	584.6	356.84	25	116.47	7	91.9	0.8	107.9	5	NA	NA	NA	NA	1	NA	7
41504	3.7	95	1	45	28	27	63	4.551	107.85	0.937	327.1	23.32	14.7	1	1	63	3	NA	5	1	3.29	2	0	2466	81.56	254.49	138.75	13	103.32	4.41	59.3	2.7	67.1	5.2	NA	1	2	1	2	1	8
41506	9	118	1	44	20	26	48	5.456	90.17	1.547	475.8	NA	15.6	1	1	77	3	NA	4	1	4.38	2	0	2367	80.93	225.53	89.55	19	106.39	1.45	111.8	1	195.4	6	6.217	2	2	1	1	2	8
41507	7.2	103	NA	NA	NA	NA	NA	NA	NA	NA	NA	13.83	12.1	NA	2	6	4	0	NA	NA	5	2	NA	2054	76.35	261.43	116.81	11	80.57	4.3	101	7.2	30.4	NA	NA	NA	NA	NA	1	NA	NA
41509	14	40	1	48	73	59	82	6.051	85.75	3.06	333.1	34.28	15.8	2	1	48	2	NA	4	1	1.14	2	0	5402	199.17	838.41	292.53	76.6	151.89	7.74	336.6	5.5	197.7	7.8	NA	2	2	2	1	1	6
41510	7.6	134	1	43	10	15	42	5.043	63.65	1.445	237.9	22.63	13.4	2	2	33	3	NA	4	6	NA	2	1	3233	98.9	438.14	226.36	17.8	108.21	4.87	10.3	0.6	44.5	4.9	NA	2	2	2	3	1	7
41511	55.6	157	1	42	25	22	117	7.577	63.65	6.232	255.8	26.15	15.4	2	1	35	1	NA	5	1	5	2	0	2630	87.06	427.07	230.95	24.3	66.87	3.36	25	0.7	34	10.9	17.43	2	2	2	3	1	8
41512	NA	NA	NA	46	8	16	45	6.362	81.33	1.095	279.6	18.47	10.8	1	2	80	3	NA	4	2	1.24	2	0	1616	57.44	203.86	84	11.9	67.79	3.45	27.2	6.6	39.1	5.7	4.829	2	2	2	1	1	8
41513	33.3	100	NA	46	17	27	104	6.465	97.24	1.773	345	22.4	10.6	2	2	80	2	NA	1	5	1.34	2	0	NA	NA	NA	NA	NA	NA	NA	NA	NA	NA	6	5.662	1	2	2	1	2	11
41514	13	48	1	43	30	25	64	3.181	91.94	1.931	249.8	29.65	15.6	1	1	70	3	NA	5	5	4.33	1	0	1469	51.41	175.31	55.91	15.9	63.61	6.88	49.1	7.3	44.7	6.8	NA	2	2	2	2	1	7
41516	183.5	37	1	41	50	50	90	5.586	72.49	5.442	166.5	36.95	15.6	1	2	74	3	NA	1	1	1.68	1	1	1605	70.99	143.37	39.35	10	81.6	5.31	10.6	2.6	111.6	5.8	23.425	1	2	2	1	1	6
41518	15.6	248	1	46	46	34	70	4.681	110.5	1.287	434.2	29.12	15.1	2	1	50	3	NA	5	1	5	2	0	2599	88.27	271.62	84.95	12.8	130.59	6.9	27.6	4.6	60.1	5.2	5.384	2	2	2	1	2	8
41519	7.1	199	1	41	17	15	46	4.37	72.49	1.095	428.3	28.35	13.2	1	1	70	4	NA	3	1	2.04	1	0	NA	NA	NA	NA	NA	NA	NA	NA	NA	NA	7.5	8.66	1	2	1	1	1	6
41522	32.9	141	1	43	17	15	66	5.689	78.68	2.314	309.3	26.28	13.5	1	1	72	3	NA	4	1	1.21	2	0	1595	45.04	223.7	109.14	11.9	60.01	2.59	145	2.2	25.7	5.9	7.327	2	2	2	1	2	8
41523	3.7	130	2	46	30	20	63	6.517	99.01	3.534	368.8	31.23	15.4	1	1	28	4	NA	3	1	4.48	2	0	1818	74.75	229.45	120.67	14.2	67.49	3.52	86.9	1.3	44	5.7	NA	2	2	2	3	2	4
41524	6.6	70	1	38	26	29	75	5.56	54.81	0.903	374.7	NA	14.6	2	2	80	3	NA	5	1	2.19	1	0	1863	71.67	184.7	40.04	17.6	67.52	4.2	13.7	1.3	23.4	6.3	5.884	2	2	2	1	1	6
41525	2.8	57	2	42	47	35	98	4.888	72.49	2.235	285.5	25.22	15	2	1	51	4	NA	3	1	2.84	2	0	3266	109.44	400.76	226.05	19	144.93	6.27	23.8	1.9	50.8	4.7	5.218	2	2	2	1	1	6
41526	3.1	61	1	47	19	20	74	4.629	69.84	1.185	321.2	25.84	13.1	2	2	64	3	NA	3	3	2.4	2	0	1601	37.98	207.24	91.1	14.2	71.7	2.24	84.5	4.5	32.5	5.9	NA	1	2	2	1	1	8
41527	2.2	52	1	48	36	30	53	6.465	99.01	9.845	380.7	26.89	16	1	1	44	3	NA	3	1	0.82	2	0	2616	104.13	354.52	214.14	17.7	91.44	9.5	52.7	11.4	90.2	5.4	NA	1	2	2	3	2	7
41528	17.6	261	1	NA	NA	NA	NA	NA	NA	NA	NA	31.09	NA	2	1	63	5	NA	2	3	NA	2	1	1285	41.25	224.28	128.46	7.6	26.18	2.99	46.1	1.4	25.8	NA	NA	2	1	2	1	1	4
41530	51.8	161	NA	46	12	19	59	4.112	72.49	0.982	285.5	20.2	14.5	2	2	16	1	10	NA	NA	2.25	2	NA	NA	NA	NA	NA	NA	NA	NA	NA	NA	NA	4.4	NA	NA	NA	NA	1	NA	6
41531	12.9	108	1	40	19	20	38	5.637	68.07	2.8	309.3	26.2	14.7	2	1	43	2	NA	2	1	1.81	2	0	1223	72.09	154.42	94.4	5.7	35.17	2.33	31.2	3.7	227.3	5.8	NA	2	2	2	3	2	6
41532	9.1	106	NA	NA	NA	NA	NA	NA	NA	NA	NA	16.73	11.4	NA	1	8	4	0	NA	NA	0.89	2	NA	1355	48.34	153.98	62.09	7.2	60.69	3.51	45.4	2.5	27.5	NA	NA	NA	NA	NA	1	NA	NA
41533	3.7	20	NA	NA	NA	NA	NA	NA	NA	NA	NA	16.37	13.6	NA	2	7	2	0	NA	NA	2.82	2	NA	1491	50.08	221.84	113.64	10.7	45.64	4.17	57.9	6.2	31.4	NA	NA	NA	NA	NA	1	NA	NA
41534	47.1	349	NA	41	32	36	56	4.629	62.76	1.31	356.9	41.05	13.8	2	2	37	5	NA	4	5	1.54	2	0	2818	77.56	351.64	157.29	26	129.22	2.56	71.3	1.9	100.4	5.8	5.773	2	2	2	1	2	7
41536	7.7	52	1	39	20	15	65	5.974	59.23	1.174	368.8	28.83	12.2	1	2	44	3	NA	4	1	5	2	0	2195	59.85	358.66	198.92	9.7	61.17	1.75	0.7	2.2	25.3	5.2	5.384	1	2	2	1	2	7
41537	7.6	100	NA	43	11	19	73	3.362	63.65	0.644	315.2	26.53	14.1	2	2	16	3	8	NA	NA	1.36	2	NA	1706	59.22	216.51	135.6	6.3	68.03	4.36	10	0.5	23.9	4.8	4.996	NA	NA	NA	1	NA	8
41539	2.1	85	1	48	31	24	96	6.465	91.94	1.423	434.2	24.13	16.7	2	1	37	3	NA	5	5	3.85	2	0	1480	63.87	177.47	70.65	14.7	60.99	5.61	115.5	3.2	90.1	4.8	5.273	2	2	2	1	2	7
41540	8.1	219	NA	NA	NA	NA	NA	NA	NA	NA	NA	25.65	NA	2	1	19	1	10	NA	NA	1.48	2	0	1827	98.47	230.33	114.11	16	60.41	8.83	512.1	8.4	33.4	NA	NA	NA	NA	NA	3	NA	8
41541	8.5	169	1	41	19	19	71	4.888	58.34	0.813	273.6	35.7	14.1	1	2	43	3	NA	5	1	4.72	2	0	2332	92.01	210	92.48	9.3	126	6.11	15	1.4	96.1	5.5	5.995	2	2	2	1	2	6
41542	10.8	99	2	43	18	19	63	4.655	54.81	1.377	345	32.83	12.5	1	2	60	4	NA	3	1	1.16	1	0	988	30.15	127.39	67.19	9.5	41.82	0.74	22.9	0.3	18.8	NA	10.491	2	2	2	1	2	8
41545	3.3	88	1	44	16	19	53	5.482	76.02	1.716	356.9	28.36	14.5	1	2	40	1	NA	1	1	1.27	2	1	1198	38.51	160.98	34.27	7.6	45.3	2.54	10.5	2.8	28.4	5.9	NA	2	2	2	1	1	7
41546	2.5	30	2	40	25	26	37	4.112	72.49	0.79	166.5	30.81	12.7	2	2	45	3	NA	4	3	4.95	2	0	1906	103.15	297.67	122.4	22.5	38.21	2.66	72.5	4.2	77	5.5	NA	2	2	2	1	2	7
41547	2.8	46	1	43	20	18	92	3.491	81.33	1.614	374.7	32.7	14.1	1	1	49	3	NA	4	1	4.24	2	0	3527	150.03	259.75	92.7	14.7	210.99	8.46	51.7	6.3	103	4.1	5.051	2	2	2	3	2	6
41548	9.6	124	1	40	20	22	32	5.844	37.13	1.039	196.3	25.06	12.3	2	2	24	3	NA	2	5	0.7	2	0	2482	91.45	302.46	133.93	13	103.42	6.74	23.5	8.3	75.2	4.6	NA	2	2	2	3	1	6
41549	7.2	213	1	40	46	58	113	4.836	60.11	1.163	303.3	35.01	12.3	1	2	61	4	NA	3	3	0.29	2	0	2162	79.8	292.83	100.61	14.3	75.65	2.12	19.9	0.5	44	5.3	5.495	2	2	2	3	2	5
41550	1.3	39	1	39	31	22	52	5.405	54.81	1.197	273.6	23.26	8.8	2	1	45	1	NA	3	5	0.47	2	0	1885	65.49	259.52	135.38	12.9	68.05	5.92	130	8.5	28.3	5.3	5.273	2	2	2	2	1	7
41552	8.6	22	1	52	22	29	87	4.707	100.78	2.247	297.4	21.34	12.6	2	1	54	3	NA	4	4	0.73	2	0	NA	NA	NA	NA	NA	NA	NA	NA	NA	NA	5.7	NA	2	2	2	1	1	5
41553	204.5	337	NA	39	23	22	86	3.362	54.81	0.734	220.1	36.47	11.8	NA	2	15	4	9	NA	NA	3.62	2	NA	3053	32.9	594.92	359.42	6.8	61.89	4.7	87.4	4.4	17.5	5.4	4.663	NA	NA	NA	1	NA	NA
41555	0.7	32	1	42	19	17	84	6.672	90.17	1.355	315.2	37.82	13.5	2	2	78	4	NA	1	2	0.6	2	0	1429	59.63	175.55	102.5	4.2	55.36	2.86	22.8	4.4	131.7	5.4	NA	1	2	2	1	2	8
41556	8.4	126	1	39	83	63	96	6.206	63.65	2.585	303.3	35.45	16.8	1	1	38	3	NA	2	1	1.24	2	0	3072	104.54	307.69	100.41	13.7	161.58	6.26	1	3.9	74.1	6.4	NA	2	2	2	1	1	6
41558	39.1	323	NA	44	23	29	77	5.017	72.49	0.644	261.7	31.72	12.5	1	2	50	4	NA	2	3	1.22	2	0	1785	61.68	205.59	106.43	5.9	67.46	4.87	7.7	0.8	32.8	5.2	NA	2	2	2	3	1	6
41559	3.2	44	NA	NA	NA	NA	NA	NA	NA	NA	NA	12.61	NA	NA	2	12	3	7	NA	NA	5	2	NA	1256	36.17	184.8	77.06	6.2	42.63	4.68	11.9	5.2	20.4	NA	NA	NA	NA	NA	1	NA	NA
41561	6.4	61	NA	NA	NA	NA	NA	NA	NA	NA	NA	17.44	13.5	NA	1	6	4	0	NA	NA	3.11	2	NA	1550	67.54	242.97	111.83	17.9	37.92	4.66	126	5.4	46.4	NA	NA	NA	NA	NA	1	NA	NA
41562	20.8	204	1	42	36	30	68	6.982	71.6	3.635	273.6	36.8	15.5	2	1	50	3	NA	4	5	5	2	0	2618	92.84	286.12	148.56	17	128.91	2.66	69.2	3.4	383.7	7.1	NA	2	2	2	1	2	6
41563	5.2	114	NA	42	24	31	75	7.086	68.95	1.818	410.4	29.54	13.7	1	2	46	3	NA	5	1	5	2	0	1336	48.71	143.75	81.32	13.4	56.71	1.1	69.9	3.3	144.2	5	5.718	2	2	2	2	2	5
41565	24.4	81	1	40	12	29	56	6.103	72.49	1.818	452	24.46	13.1	2	1	72	3	NA	3	1	1.46	2	0	2088	77.81	175.02	33.69	6.5	76.24	3.93	63.4	3.3	21.2	5.6	NA	2	2	2	1	1	7
41567	10.7	137	1	42	27	23	99	5.172	81.33	4.471	392.6	25.47	15.8	2	1	51	2	NA	4	1	2.92	2	0	2898	98.58	430.47	247.31	35	96.06	7.17	212.7	5.4	210	5.7	5.384	2	2	2	1	1	10
41568	11.9	185	NA	NA	NA	NA	NA	NA	NA	NA	NA	23.71	12.8	NA	1	8	1	1	NA	NA	0.39	2	NA	1933	52.9	241.34	153.29	7.2	87.25	3.84	14.2	3	21.5	NA	NA	NA	NA	NA	1	NA	NA
41570	10.2	81	2	40	11	16	84	5.456	47.74	1.535	285.5	20.62	14.9	2	1	55	3	NA	1	4	0.76	2	1	859	35.66	95.16	46.98	3.9	37.43	2.07	43.9	0.5	14.8	6	6.328	1	2	2	1	1	2
41572	4.9	109	NA	45	18	22	63	4.189	81.33	0.666	356.9	19.82	15.3	2	1	17	3	11	NA	NA	1.83	2	NA	2435	97.56	337.19	91.77	25.2	79.9	4.31	31.7	1.5	33.6	5.2	NA	NA	NA	NA	2	NA	8
41573	1.4	26	2	49	21	26	63	6.517	57.46	1.411	261.7	23.94	13.1	2	2	32	1	NA	3	1	1.69	2	0	2721	99.79	288.27	29	30.3	133.35	4.68	82.4	2	87.6	5.4	NA	2	2	2	1	2	5
41574	6.5	128	1	36	21	22	56	4.189	81.33	1.411	350.9	25.16	14	2	1	57	3	NA	4	1	5	2	0	1868	72.04	288.89	107.45	19.9	50.34	2.83	25.3	1.7	26.5	5.8	5.829	1	2	2	1	1	5
41575	18.8	277	1	38	12	15	73	5.017	120.22	2.145	374.7	27.77	13.7	2	1	76	1	NA	1	3	3.43	2	0	1448	36.87	212.17	97.52	9.8	52.77	5.87	20.2	5.8	23	5.5	NA	2	2	2	1	1	6
41576	10.5	148	1	38	17	20	74	5.327	70.72	2.19	487.7	34.2	14.8	2	1	68	4	NA	2	1	3	1	0	875	37.78	111.79	23.46	15	31.63	1.45	62.4	0.5	98.9	8.5	NA	2	2	2	1	1	7
41577	NA	NA	NA	44	26	19	92	4.112	62.76	0.869	226	NA	14.4	2	2	27	1	NA	4	1	2.62	2	0	NA	NA	NA	NA	NA	NA	NA	NA	NA	NA	5.4	NA	2	2	2	1	2	7
41578	3.6	74	1	40	35	29	46	4.862	99.01	0.7	345	19.69	14.3	1	2	67	3	NA	5	1	5	2	0	1060	61.95	90.79	46.48	12.7	26.63	4.73	60	2.3	144.5	4.8	NA	1	2	2	1	2	8
41579	10	143	1	42	21	28	60	6.93	70.72	1.671	261.7	19.12	14.5	2	2	71	3	NA	3	1	3	2	0	1702	51.19	264.12	138.73	16.6	54.96	6.79	72.6	2	70.7	5.8	6.051	1	2	2	1	1	8
41581	12	122	NA	NA	NA	NA	NA	NA	NA	NA	NA	26.16	NA	2	1	60	4	NA	3	1	2.77	2	0	1791	87.42	144.78	22.8	3.8	52.39	6.01	5.2	8.1	29.1	NA	NA	2	2	2	2	1	7
41583	6.4	80	2	45	27	28	79	7.034	61	2.495	261.7	35.87	13.3	2	2	66	2	NA	1	1	NA	2	0	1152	54.58	145.09	55.51	14.9	40.86	3.04	70.3	2.6	160	6.2	NA	1	2	2	1	2	7
41584	38.1	366	NA	42	17	23	94	4.81	51.27	1.524	232	18.61	9.3	2	2	16	3	10	NA	NA	1.82	2	NA	1784	50.26	234.77	50.43	20.5	74.26	2.33	1.6	3.8	89.3	5	5.718	NA	NA	NA	3	NA	8
41587	2.2	60	1	42	17	20	48	6.051	76.02	0.7	249.8	26.34	13.8	2	2	44	4	NA	4	5	0.86	2	0	2716	81.14	313.41	178.17	19.5	132.87	5.11	216.8	1.8	180	5.5	5.884	2	2	2	1	2	8
41588	2.8	101	NA	NA	NA	NA	NA	NA	NA	NA	NA	16.66	13.1	NA	1	11	3	5	NA	NA	1.23	2	NA	1792	64.95	248.49	158.4	8	61.53	8.31	8.1	6.9	10.2	NA	NA	NA	NA	NA	1	NA	NA
41589	4.4	137	1	39	21	27	110	4.06	99.01	1.242	267.7	29.83	13.5	2	1	76	1	NA	5	1	1.4	2	0	1866	88.46	235.7	118.25	11.4	64.92	10.17	25.9	15	56.5	5.4	NA	2	2	2	1	1	9
41590	11.2	165	1	51	37	28	69	5.87	81.33	1.073	362.8	24.39	16.2	2	1	25	1	NA	4	1	2.33	2	0	2933	133.41	307.12	63.69	30.9	133.03	5.99	92.9	7	120.1	5	5.107	2	2	2	1	2	7
41591	10.2	71	NA	NA	NA	NA	NA	NA	NA	NA	NA	24.11	12.5	NA	1	8	3	2	NA	NA	1.14	2	NA	1641	54.61	220.01	127.41	10.5	63.56	3.58	23.3	7	37.4	NA	NA	NA	NA	NA	1	NA	NA
41592	NA	NA	NA	NA	NA	NA	NA	NA	NA	NA	NA	28.53	NA	2	2	33	1	NA	9	5	1.75	2	0	NA	NA	NA	NA	NA	NA	NA	NA	NA	NA	NA	NA	2	2	2	1	2	8
41593	10.3	101	NA	NA	NA	NA	NA	NA	NA	NA	NA	16.76	12.1	NA	2	6	4	0	NA	NA	0.87	2	NA	1629	54.45	205.91	109.88	12.9	68.55	3.2	23.3	5.2	35.8	NA	NA	NA	NA	NA	1	NA	NA
41594	1.3	82	1	44	26	27	53	6.284	72.49	2.168	380.7	29.26	15.6	2	1	38	3	NA	4	5	5	2	0	3594	102.19	379.83	110.63	30.1	151.85	2.47	356.5	4.1	95.1	5.2	NA	2	2	2	3	1	6
41595	81	63	2	42	17	29	52	4.784	81.33	1.569	267.7	18.49	14.4	2	2	76	3	NA	2	2	1.03	2	0	1503	43.08	220.39	134.44	6.1	51.47	6.25	69	1.6	156.7	5.6	NA	2	2	2	1	1	6
41596	16.1	37	NA	NA	NA	NA	NA	NA	NA	NA	NA	14.97	NA	NA	1	6	2	0	NA	NA	1.47	2	NA	2606	74.06	456.81	228.55	28.9	63.82	9.83	42	13.2	33	NA	NA	NA	NA	NA	1	NA	NA
41597	14.1	175	NA	43	13	26	80	6.594	90.17	3.534	374.7	23.6	14.6	2	1	61	2	NA	1	1	0.47	2	0	NA	NA	NA	NA	NA	NA	NA	NA	NA	NA	5.2	NA	1	2	2	1	1	8
41598	145.9	150	NA	44	63	54	293	4.37	54.81	3.714	362.8	33.17	14.3	NA	1	12	1	5	NA	NA	NA	2	NA	1931	81.6	205.4	52.72	8.7	87.48	4.64	8.8	3.9	48.6	8.8	NA	NA	NA	NA	1	NA	NA
41599	1.1	14	1	43	22	21	70	6.749	61.88	3.285	273.6	31.63	13.9	1	2	52	2	NA	4	1	2.64	2	0	1363	43.59	238.47	84.81	23	29.33	7.32	185.1	5	45.8	5.3	NA	1	2	2	3	2	6
41600	1.7	49	1	NA	NA	NA	NA	NA	NA	NA	NA	28.05	NA	2	1	29	2	NA	2	1	1.45	2	0	3066	127.58	243.21	85.75	8.1	154.2	7.37	19.1	3.2	81.9	NA	NA	2	2	2	3	1	7
41601	12.7	46	NA	NA	NA	NA	NA	NA	NA	NA	NA	14.4	11.2	NA	1	7	4	0	NA	NA	1.99	2	NA	1513	44.2	232.16	119.59	19	50.48	1.75	110	6.2	24.1	NA	NA	NA	NA	NA	1	NA	NA
41603	5.3	82	NA	NA	NA	NA	NA	NA	NA	NA	NA	18.82	NA	NA	2	7	1	1	NA	NA	0.7	2	NA	1662	43.9	331.09	197.05	20.5	22.49	0.29	170	0.2	22.7	NA	NA	NA	NA	NA	1	NA	NA
41604	NA	NA	NA	NA	NA	NA	NA	NA	NA	NA	NA	16.14	12.7	NA	2	7	4	0	NA	NA	3.3	2	NA	1496	43.68	215.82	88.9	9.2	52.22	4.28	46.5	0.4	41	NA	NA	NA	NA	NA	1	NA	NA
41605	3.1	74	2	45	25	24	48	5.353	79.56	2.473	243.9	29.69	13.7	2	2	36	3	NA	4	1	0.6	2	0	1469	62.28	172.95	66.42	9.8	63.3	9.94	49.5	3.5	78.4	5.3	NA	2	2	2	1	2	8
41607	1.6	34	1	40	15	20	40	6.362	53.92	1.761	249.8	26.7	12.9	2	2	46	3	NA	3	1	5	2	0	797	45.11	69.18	33.48	8.4	39.85	2.8	77.5	3.5	124.3	5.7	5.329	2	2	2	1	1	8
41608	1.1	21	NA	NA	NA	NA	NA	NA	NA	NA	NA	20.54	NA	2	2	17	3	10	NA	NA	3.77	2	NA	1223	52.51	149.45	77.14	8.3	47.51	4.28	4.7	10.2	22.2	NA	NA	NA	NA	NA	1	NA	7
41609	16.8	167	NA	NA	NA	NA	NA	NA	NA	NA	NA	19.34	13.6	NA	1	11	4	6	NA	NA	NA	2	NA	2955	81.89	422.63	269.51	24.1	111.32	1.2	185.6	0.9	68.4	NA	NA	NA	NA	NA	1	NA	NA
41610	16.1	155	NA	NA	NA	NA	NA	NA	NA	NA	NA	26.31	NA	2	2	67	2	NA	3	1	0.63	2	0	1195	45.29	185.43	95.21	15.8	32.4	1.69	241.8	4.9	69.6	NA	NA	2	2	2	1	1	5
41611	1433	32	2	NA	NA	NA	NA	NA	NA	NA	NA	25.23	NA	1	2	75	3	NA	3	2	0.8	1	0	1805	114.01	272.81	83.38	8.9	26.05	7.91	8.2	19.1	38.7	NA	NA	2	2	2	1	1	6
41612	4.1	58	2	44	21	24	86	9.077	66.3	2.393	333.1	28.65	14.2	2	2	80	3	NA	2	1	2.14	2	0	969	24.76	155.69	96.5	10.4	28.4	2.08	31.1	1.9	32.6	6.1	6.384	2	2	1	1	2	8
41613	4	131	1	41	40	45	37	3.905	89.28	1.061	380.7	32.42	14.9	2	1	71	4	NA	5	1	5	1	0	2061	83.06	297.32	92.28	29.4	63.67	7.56	114.2	1.2	155.8	6.5	7.993	2	2	2	1	1	9
41615	177.7	168	NA	43	11	20	90	4.422	72.49	1.185	398.5	26.96	14.4	2	2	17	3	10	NA	NA	1.28	2	NA	1484	36.92	216.82	111.11	7	54.46	0.61	39	0.1	34.9	5	NA	NA	NA	NA	1	NA	7
41616	0.8	19	1	39	48	59	282	4.112	69.84	0.914	345	33.37	12.2	1	2	67	4	NA	2	3	1.11	2	0	1534	60.36	215.17	112.81	10.4	51.04	2.88	168.7	4.8	9.5	5	4.607	1	2	2	1	1	7
41617	33.2	54	2	36	14	16	50	3.724	116.69	0.847	356.9	23.74	10.4	1	2	80	3	NA	3	2	1.47	2	0	NA	NA	NA	NA	NA	NA	NA	NA	NA	NA	5.3	4.885	1	2	2	1	1	12
41618	6.1	82	1	43	18	20	43	6	76.91	4.008	434.2	37.79	11.8	2	2	46	3	NA	4	1	5	1	0	1259	60.68	180.26	54.79	15.5	35.4	2.99	95.3	3.8	87.9	5.8	NA	1	2	2	1	2	6
41619	71.4	182	2	45	38	29	95	5.87	72.49	1.648	428.3	40.58	16.9	1	1	20	1	NA	2	5	0.62	2	1	2048	109.86	213.82	93.44	11.2	84.51	10.38	25.6	14.9	14.9	4.8	NA	2	2	2	1	2	9
41620	8.2	109	NA	NA	NA	NA	NA	NA	NA	NA	NA	20.74	11.1	NA	1	9	3	2	NA	NA	1.01	2	NA	NA	NA	NA	NA	NA	NA	NA	NA	NA	NA	NA	NA	NA	NA	NA	1	NA	NA
41622	9.1	129	2	39	17	17	65	4.784	63.65	0.79	392.6	42.69	16	2	2	41	3	NA	3	1	1.04	2	0	1717	60.58	234.23	130.75	9.6	62	6.01	9.6	3.6	11.6	5.1	NA	1	2	2	1	2	8
41623	3.9	124	1	45	19	21	66	4.396	90.17	0.734	368.8	36.17	14.2	2	1	29	4	NA	5	1	2.91	2	0	1921	67.89	341.56	128.21	32.4	36.94	19.84	149.2	2.2	56.6	5.2	NA	2	2	2	1	2	7
41624	4.7	52	1	44	24	21	82	5.25	49.5	3.071	237.9	25.83	15.3	1	2	68	2	NA	1	1	2.71	1	0	1388	75.17	168.86	46.57	20.7	45.39	4.03	110.1	1.3	108.4	5.6	6.772	2	2	2	1	2	8
41625	5.7	34	2	39	17	17	77	3.982	45.97	2.326	208.2	32.37	12.5	2	2	26	1	NA	1	4	0.4	2	0	1215	73.5	107.61	45.1	7.7	55.66	6.38	0.6	2.2	30.9	5.5	5.995	2	2	2	2	2	8
41626	7.8	77	1	45	21	19	59	5.689	64.53	2.043	392.6	27	15.4	2	1	24	2	NA	4	5	4.44	2	0	1386	49.57	234.8	64.37	17	29.32	2.28	41.4	2.7	38	NA	5.162	2	2	2	2	1	7
41627	21.6	54	2	39	26	31	78	3.569	54.81	2.868	279.6	24.04	12.9	2	2	80	3	NA	3	1	5	2	0	1228	44.11	163.74	51.12	20.8	50.25	3.87	147	3.7	83.3	5.2	NA	2	1	2	1	1	7
41628	5.4	49	1	44	19	18	55	4.189	88.4	1.287	297.4	23.35	13.8	2	2	23	3	NA	4	3	0.79	2	0	3258	71.91	533.62	381.38	14.3	99.9	3.71	470.5	4.8	62.4	5.2	5.051	2	2	2	1	1	8
41629	59.2	77	2	40	12	17	71	4.939	54.81	0.508	196.3	20.8	12.9	2	2	23	2	NA	2	5	NA	2	0	780	31.27	124.87	38.25	8.6	18.01	1.32	14.2	1.3	27.3	4.8	4.607	2	2	2	1	2	8
41630	4.3	157	NA	NA	NA	NA	NA	NA	NA	NA	NA	19.09	15.5	NA	1	15	2	9	NA	NA	3.13	2	NA	2906	80.94	465.96	211.07	11.2	83.76	10.13	108.8	6.4	62.6	5.1	4.607	NA	NA	NA	3	NA	NA
41633	7.9	270	NA	45	16	24	130	3.491	77.79	0.508	309.3	19.41	12.6	2	1	16	4	8	NA	NA	1.19	2	NA	1729	44.78	290.35	195.92	12.1	47.7	3.02	24.1	3.6	22.7	4.9	NA	NA	NA	NA	1	NA	7
41635	8.3	182	NA	47	30	28	70	3.336	81.33	0.847	362.8	22.43	16.6	2	1	19	1	10	NA	NA	1.21	2	0	3745	71.41	394.33	74.82	8.2	46.89	3.68	75.7	0.3	18.3	5	4.829	NA	NA	NA	3	NA	8
41636	1.4	20	2	46	63	49	94	8.353	61.88	4.527	243.9	26.44	13.4	2	2	61	1	NA	3	1	1.81	2	0	2093	69.97	290.8	145.68	25.5	77.17	9.02	142.4	14.4	93.2	5.4	NA	2	2	2	1	2	8
41637	16.7	232	1	45	54	29	63	3.801	72.49	0.734	434.2	29.37	17.5	2	1	27	1	NA	3	5	NA	2	0	2278	95.83	320.99	167.14	12.3	59.35	68.47	104.1	0.5	130.6	5.2	5.551	2	2	2	2	2	7
41638	34.8	88	NA	NA	NA	NA	NA	NA	NA	NA	NA	21.72	13.3	NA	1	8	2	2	NA	NA	2.49	2	NA	1448	60.41	202.92	93.2	12.6	45.44	5.34	43.4	7.6	24.9	NA	NA	NA	NA	NA	1	NA	NA
41639	3.7	106	1	43	26	22	67	4.629	72.49	0.361	303.3	30.2	15	2	1	37	1	NA	5	4	2.21	2	0	2492	108.16	156.94	41.48	12.9	134.54	6.44	31.9	2.2	58	5.4	6.106	2	2	2	1	2	7
41640	29	234	NA	46	23	36	359	4.215	57.46	1.039	374.7	26.35	13	NA	1	13	3	6	NA	NA	0.17	2	NA	1081	35.46	198.39	114.47	7.9	17.69	0.56	422.1	1	18.4	5.4	5.995	NA	NA	NA	2	NA	NA
41641	7.2	119	2	42	17	25	84	5.275	99.01	1.253	368.8	34.1	14.2	1	2	80	3	NA	4	2	NA	2	0	1011	64.03	122.19	46.37	17.4	32.95	0.74	117.7	0.8	140.7	5.7	5.495	1	2	2	1	2	7
41642	1.7	11	1	43	21	28	38	5.327	72.49	2.36	202.2	27.16	12	2	2	73	3	NA	3	2	1.57	2	0	1960	46.73	220.47	125.5	28.3	108.91	2.08	241.3	3.9	155.5	6	NA	2	2	2	1	2	8
41643	8.6	95	NA	NA	NA	NA	NA	NA	NA	NA	NA	22.84	NA	2	2	19	3	15	NA	NA	1.73	2	0	2110	104.7	258.8	182.34	4.1	73.18	1.43	4.6	0.3	14.9	NA	NA	NA	NA	NA	1	NA	8
41644	9.4	240	NA	37	16	18	89	4.008	81.33	1.434	297.4	39.54	12.4	NA	2	13	4	7	NA	NA	1.4	2	NA	727	21.48	102.71	69.72	1.6	26.03	1.27	1.2	0.7	5.8	5.5	NA	NA	NA	NA	1	NA	NA
41648	169	27	2	40	16	20	86	3.051	121.99	1.276	315.2	28.51	8.9	1	1	58	3	NA	3	1	5	2	0	2299	89.09	341.21	217.6	7.8	67.87	5.37	22.2	6	24.6	5.3	NA	2	2	2	3	2	6
41650	6	51	NA	NA	NA	NA	NA	NA	NA	NA	NA	15.69	13.7	NA	2	11	3	5	NA	NA	1.45	2	NA	2685	121.79	258.84	58.2	10.3	129.87	13.74	9.1	7.1	31.4	NA	NA	NA	NA	NA	1	NA	NA
41652	6	50	2	37	15	22	98	5.482	55.69	1.513	243.9	26.43	12.1	1	2	70	5	NA	5	1	3.21	2	0	1740	57.67	272.04	90.58	38.6	53.01	0.92	286.3	4.4	31.8	5.6	4.829	1	2	2	1	2	7
41653	30.5	270	NA	43	26	23	78	5.637	63.65	2.348	446.1	42.7	15.6	2	1	19	5	13	NA	NA	5	2	0	1549	48.12	264.27	151.34	11.8	36.35	3.01	198.9	6.8	40.1	5.3	NA	NA	NA	NA	2	NA	7
41654	NA	NA	2	45	12	15	87	7.913	97.24	1.987	279.6	24.56	16.2	2	2	80	3	NA	1	2	3.93	2	1	1230	43.67	178.12	94.71	17	41.4	0.83	55.1	1	49.1	5.2	5.995	1	1	2	1	2	10
41656	5.4	56	NA	40	23	22	134	3.181	45.97	1.852	226	39.2	12.5	NA	2	14	1	8	NA	NA	0.03	2	NA	2255	84.03	298.42	156.26	15.7	82.99	10.99	35	11.3	22.7	5.1	5.051	NA	NA	NA	1	NA	NA
41657	11.3	71	NA	NA	NA	NA	NA	NA	NA	NA	NA	14.92	13.1	NA	1	8	3	1	NA	NA	2.02	2	NA	1727	53.44	257.13	176.16	8.5	57.12	2.91	33.2	0.8	21.5	NA	NA	NA	NA	NA	1	NA	NA
41659	9.3	116	NA	42	16	21	57	4.215	63.65	2.743	267.7	27.64	14.2	NA	2	15	3	9	NA	NA	2.46	2	NA	982	67.16	88.43	34	8.6	40.02	3.4	18.3	2.5	42	4.9	NA	NA	NA	NA	1	NA	NA
41660	1.6	15	NA	NA	NA	NA	NA	NA	NA	NA	NA	20.32	12	NA	2	8	5	1	NA	NA	NA	2	NA	NA	NA	NA	NA	NA	NA	NA	NA	NA	NA	NA	NA	NA	NA	NA	1	NA	NA
41663	7.3	53	2	41	17	24	92	4.707	54.81	2.168	309.3	29.89	13.4	2	2	32	1	NA	2	1	1.57	2	0	1250	66.98	178.81	59.83	23.9	32.8	0.54	324.2	0.2	16.7	5.5	NA	2	2	2	1	2	6
41664	13.7	241	NA	NA	NA	NA	NA	NA	NA	NA	NA	29.12	NA	2	1	64	3	NA	4	3	1.27	2	0	1278	64.27	124.29	28.67	6.7	57.45	2.67	8.8	1.7	42.2	NA	NA	1	2	2	1	1	4
41666	20.4	268	1	41	18	17	69	7.499	72.49	1.208	374.7	32.41	13.7	1	2	43	3	NA	4	1	2.9	2	0	1531	44.72	226.12	116.91	7.5	51.43	4.15	11.7	3.8	27.1	4.6	6.495	1	2	2	1	1	7
41668	1.8	58	1	41	22	30	67	3.724	86.63	1.242	273.6	28.28	14.7	2	1	66	4	NA	5	1	5	2	0	1547	65.54	124.75	68.97	14.4	87.29	4.16	131.1	5.4	174.7	5.8	NA	2	2	2	3	2	6
41669	NA	NA	NA	NA	NA	NA	NA	NA	NA	NA	NA	NA	NA	2	1	22	4	NA	4	5	4.31	2	0	NA	NA	NA	NA	NA	NA	NA	NA	NA	NA	NA	NA	2	2	2	3	2	6
41670	5.8	140	1	45	43	37	88	4.267	81.33	1.456	392.6	30.43	17.2	2	1	27	4	NA	2	6	1.37	2	1	3722	170.34	440.43	218.4	24.9	142.63	7.75	369.5	3.8	97.9	5.5	NA	2	2	2	3	1	5
41671	9.6	67	2	41	14	24	18	4.888	176.8	2.958	380.7	25.76	12.9	1	1	80	3	NA	3	3	1.92	2	0	1206	40.15	172.92	69.44	11.8	42	3.87	31.2	3.2	59.9	5.9	NA	2	2	1	1	2	11
41672	1.5	34	1	41	26	25	73	4.629	81.33	6.198	356.9	23.42	15.5	1	2	63	1	NA	2	1	2.56	2	0	1664	84.52	202.04	59.84	27	60.16	5.9	58.1	4.4	115.4	6.1	NA	1	2	2	1	2	5
41674	1.5	92	2	44	18	21	35	3.103	92.82	0.508	374.7	23.05	13.6	2	1	25	4	NA	4	1	2.69	2	0	571	9.98	108.85	95.11	1.8	12.74	0.27	16.1	0.1	10.9	5.1	5.162	2	2	2	1	2	8
41675	5.3	30	1	37	13	18	49	4.732	61.88	2.518	136.8	24.53	15	2	2	71	3	NA	3	2	1.15	1	1	1130	42.91	158.46	106.49	4.1	36.83	2.59	5.5	0.4	18.5	6.3	7.716	1	2	2	1	1	6
41676	4.8	89	1	43	19	26	77	5.612	63.65	1.332	196.3	23.31	13.9	2	2	61	3	NA	4	6	1.96	2	0	1165	41.23	176.46	81.15	13.5	36.46	3.28	32.5	3.8	34.5	5.3	NA	2	2	2	1	1	7
41677	18.5	104	2	41	16	25	88	4.758	99.89	1.976	398.5	36.98	12.6	1	1	71	3	NA	3	1	3.02	2	0	1877	81.44	208.19	97.67	9.2	81.58	7.5	20.1	1.9	47.8	6	NA	2	2	2	1	2	8
41678	22.8	326	NA	45	10	20	64	4.267	103.43	0.621	392.6	22.27	15	2	1	17	4	11	NA	NA	0.34	2	NA	1512	41.88	223.69	127.18	7	51.23	2.42	104.4	1.7	433.4	5.5	5.551	NA	NA	NA	1	NA	9
41679	7.8	153	1	49	33	29	67	5.275	72.49	0.835	368.8	21.33	16.3	2	1	21	3	NA	2	5	1.97	2	0	5121	70.99	437.76	6.58	2.6	19.41	3.27	0	0	11.1	5.1	NA	2	2	2	1	1	9
41680	20.6	106	2	41	11	19	71	3.724	81.33	1.829	350.9	51.91	12.7	1	1	63	4	NA	3	1	1.24	1	0	2860	105.24	349.99	183.74	21.3	119.58	5.73	168.7	3.2	225	6.9	NA	1	2	2	3	2	6
41681	8.1	106	NA	45	18	22	73	3.491	72.49	0.768	237.9	24.95	15.6	NA	2	14	3	8	NA	NA	0.81	2	NA	2883	131.74	355.06	90.22	27.7	106.84	2.73	66	3.1	128.1	4.7	5.218	NA	NA	NA	1	NA	NA
41682	3.2	54	1	41	15	18	43	5.301	72.49	1.502	315.2	29.41	13.7	2	2	44	3	NA	5	1	NA	2	0	2192	88.05	294.87	150.55	23.7	65.07	13.34	57.8	5.2	47.4	5.4	5.773	2	2	2	1	1	7
41683	2.4	66	1	44	25	24	100	4.396	111.38	3.15	487.7	27.19	16.1	1	1	72	3	NA	4	1	5	2	0	1651	85.52	161.02	65.99	12.7	76.55	16.34	122.1	4.7	276.2	6.1	NA	1	2	2	1	2	9
41684	11.6	15	NA	NA	NA	NA	NA	NA	NA	NA	NA	17.16	13.4	NA	2	10	2	4	NA	NA	2.04	2	NA	1871	53.45	229.14	96.67	11.7	84.94	5.42	7.8	4.9	38.1	NA	NA	NA	NA	NA	1	NA	NA
41685	0.5	14	2	53	12	20	76	4.37	81.33	0.7	327.1	18.44	17.4	2	1	25	3	NA	3	5	0.94	2	0	2760	52.1	455.67	220.9	12.6	87.27	2.08	0.4	0.9	33.1	5	5.551	2	2	2	1	2	8
41687	0.3	15	1	51	23	27	71	6.077	106.08	1.75	416.4	24.21	15.6	2	1	31	1	NA	2	1	1.81	2	0	4238	162.73	429.61	200.24	21.4	205.07	10.98	23.4	12.1	109	5.1	NA	2	2	2	1	2	7
41688	18.1	138	1	42	73	55	78	6.905	63.65	1.987	499.6	29.28	16.9	2	1	49	3	NA	2	1	1.9	2	0	3076	147.98	172.19	19.36	4.3	92.57	6.72	3.7	3.1	32.4	5.6	4.996	1	2	2	3	1	8
41689	3.8	150	NA	44	31	41	291	5.353	54.81	1.479	315.2	25.28	13	NA	1	12	1	6	NA	NA	1.09	2	NA	1786	60.61	213.75	91.24	17	77.34	3.84	8.1	3.9	16.3	5.3	NA	NA	NA	NA	2	NA	NA
41690	7.2	135	1	39	59	45	61	4.5	74.26	1.174	440.2	30.95	14.5	1	1	52	1	NA	5	1	5	2	0	1546	39.58	166.32	61.49	13.7	82.83	1.94	14.1	0.7	15.7	5.9	6.828	1	2	2	1	1	8
41691	7.6	156	1	37	36	34	53	4.784	93.7	1.073	493.7	31.98	13.9	1	1	60	3	NA	3	1	5	2	0	1385	49.64	201.05	82.2	11.1	44.46	4.99	15	7.3	9.4	5.6	5.051	1	2	2	1	2	8
41693	7.1	226	1	36	15	15	52	4.939	96.36	1.039	398.5	35.12	15.9	2	1	50	4	NA	4	2	5	2	0	3429	144.24	416.99	193.24	17.5	132.47	12.18	30.5	10.9	56.6	5.6	4.829	2	2	2	3	1	6
41694	5.5	100	1	43	32	29	79	6.387	63.65	3.466	309.3	26.06	14.1	1	2	60	2	NA	4	3	NA	2	0	1891	45.52	161.84	74.74	17.4	121.25	2.64	99.4	0.2	274.4	5.6	5.218	1	2	2	1	1	6
41696	14.4	235	NA	47	15	21	307	4.112	63.65	0.971	327.1	19.26	15.9	NA	1	12	1	6	NA	NA	4.58	2	NA	4700	175.72	763.61	173.51	38.7	106.67	6.25	71.8	1	104.6	5	NA	NA	NA	NA	1	NA	NA
41697	6.9	136	1	41	28	24	65	4.215	68.07	1.953	243.9	29.98	13.5	2	2	28	2	NA	1	1	NA	2	0	2951	104.78	313.03	73.36	27.5	145.83	5.31	82.8	1.5	114.4	5.1	NA	2	2	2	1	2	7
41698	16.9	216	1	42	29	25	74	5.844	90.17	3.681	339	34.52	15.5	2	1	42	3	NA	4	1	4.14	2	0	984	62.33	79.87	32.68	3.2	28.35	2.38	1.9	3.4	25	5.7	NA	2	2	2	1	2	8
41699	6.6	68	2	41	25	32	41	4.551	107.85	1.694	446.1	41.12	14.9	1	1	51	4	NA	4	1	4.75	1	0	683	60.33	39.3	13.41	3.7	31.4	0.6	33.1	0	211.5	6	NA	2	2	2	1	1	7
41700	62.1	284	1	42	53	51	70	5.301	81.33	1.118	463.9	26.47	14	1	1	55	3	NA	2	6	1.28	2	0	2455	72.14	237.98	101.4	6.6	73.34	4.82	6.3	0.7	25.4	6	4.774	2	2	2	2	1	6
41701	2.1	80	NA	42	11	17	114	4.707	45.97	0.723	237.9	26.46	13.5	NA	2	13	4	5	NA	NA	1.94	2	NA	974	46.28	124.14	77.17	2.5	34.06	10.52	38.8	11.3	4.9	5.3	5.218	NA	NA	NA	1	NA	NA
41702	58.9	137	2	46	25	21	74	6.284	72.49	1.445	291.5	45.13	15.6	2	2	55	4	NA	3	3	3.43	2	0	2110	61.16	267.18	147.89	7	89.78	4.19	7.3	0.9	40.9	6.4	6.717	2	2	2	1	2	8
41704	14.5	267	NA	45	16	19	93	4.267	84.86	1.027	291.5	23.42	15	2	1	16	1	10	NA	NA	3.68	2	NA	2915	94.23	410.51	268.04	17.6	103.86	4.25	335	0.5	60.6	5.1	NA	NA	NA	NA	1	NA	7
41705	9.3	158	1	39	16	23	65	5.405	114.92	1.671	333.1	23.29	14.8	2	1	62	4	NA	3	1	2.42	2	0	1703	34.35	256.09	133.28	15.4	63.18	0.53	67.8	0.3	90.4	5.8	NA	1	2	2	1	1	7
41706	NA	NA	NA	NA	NA	NA	NA	NA	NA	NA	NA	18.85	11.7	NA	1	8	4	1	NA	NA	1.94	2	NA	NA	NA	NA	NA	NA	NA	NA	NA	NA	NA	NA	NA	NA	NA	NA	1	NA	NA
41708	3.3	50	1	42	24	19	54	4.267	63.65	0.937	220.1	26.15	13.1	2	2	37	3	NA	4	1	4.72	2	1	1798	51.8	216.1	139.31	9.6	82.53	2.45	14.2	7	240.7	5.6	NA	2	2	2	2	2	6
41710	8.6	295	1	NA	NA	NA	NA	NA	NA	NA	NA	20.59	NA	2	1	23	1	NA	4	1	1.47	2	0	2937	147.52	335.39	174.39	8.5	111.58	13.08	31.5	14.8	39.3	NA	NA	2	2	2	1	2	7
41711	6.6	120	1	41	18	24	116	4.991	107.85	4.46	345	29.08	13.5	1	2	73	3	NA	3	1	3.65	2	0	2257	83.96	294.25	119.09	20.4	76.33	3.31	29.6	2.2	44.3	5.3	NA	1	2	2	1	2	8
41713	1342	252	1	44	15	23	55	4.681	107.85	1.31	392.6	17.89	15.9	2	1	42	3	NA	4	1	1.28	2	0	694	16.87	120.99	69.78	1.9	14.72	0.23	0.2	0	11.3	5.5	NA	2	2	2	3	1	8
41714	11.4	112	NA	NA	NA	NA	NA	NA	NA	NA	NA	13.68	12.9	NA	2	7	4	1	NA	NA	1.81	2	NA	2235	70.21	378.56	220.46	21.4	51.07	4.22	54.1	3.3	64.8	NA	NA	NA	NA	NA	1	NA	NA
41715	2.8	49	1	43	28	30	39	5.198	81.33	1.502	297.4	24.33	12.6	1	2	74	3	NA	3	1	1.46	2	0	1297	42.1	205.64	104.18	12.9	36.02	1.27	130.1	0.6	138.6	5.6	NA	1	2	2	3	2	8
41717	6.1	22	2	46	20	24	38	3.827	63.65	1.919	261.7	23.87	13.9	1	2	72	3	NA	2	1	2.34	1	0	1001	45.52	130.22	63.35	12.3	36.37	0.77	68.5	1.8	48.5	7.2	NA	1	2	2	3	1	7
41718	21.6	131	2	41	30	19	94	5.534	37.13	1.468	249.8	35.28	12.5	2	2	50	1	NA	1	1	0.64	2	0	2135	115.89	183.71	43.24	35.1	106.74	6.37	51.4	10.6	69.9	5.7	5.773	2	2	2	1	2	8
41719	12.3	285	NA	42	17	18	93	4.241	81.33	1.739	386.6	45.5	15.4	2	1	18	1	11	NA	NA	1.46	2	0	2003	70.81	313.92	144.22	11.2	52.94	7.57	26.7	3.1	18.7	5	5.607	NA	NA	NA	1	NA	7
41720	7.5	35	NA	NA	NA	NA	NA	NA	NA	NA	NA	28.59	13.8	NA	2	8	1	2	NA	NA	1.34	2	NA	1625	64.63	248.82	137.11	5.2	42.84	8.09	48.5	6	17.9	NA	NA	NA	NA	NA	1	NA	NA
41721	8.2	173	2	41	15	15	65	4.939	80.44	1.377	345	25.32	14.3	2	1	37	3	NA	2	1	0.84	2	0	3982	113.24	536.9	354.2	14.2	157.52	7.74	13.1	0.9	96.3	5.3	5.829	2	2	2	3	1	6
41722	9.1	211	NA	NA	NA	NA	NA	NA	NA	NA	NA	20.71	15.2	NA	1	15	2	9	NA	NA	1.21	2	NA	1874	83.76	198.42	74.79	12.9	82.82	5.85	42.6	0.8	53.8	5.2	5.44	NA	NA	NA	1	NA	NA
41724	22.4	318	2	46	34	27	94	7.37	112.27	0.96	243.9	31.09	16.9	2	1	27	4	NA	5	5	1.63	2	0	1934	88.42	241.77	121.47	12.8	68.67	4.35	112.3	2.3	101	5.1	5.051	2	2	2	1	2	6
41725	15.8	76	2	44	18	26	32	4.577	72.49	2.089	237.9	26.36	13.9	2	2	77	3	NA	3	2	1.05	2	0	1720	83.97	215	79.33	18.1	62	5.86	153.1	4.2	42	5.4	6.106	1	2	2	1	2	7
41726	11.7	86	NA	NA	NA	NA	NA	NA	NA	NA	NA	19.38	12	NA	2	8	2	1	NA	NA	1.41	2	NA	1039	40.89	135.58	40.85	6.7	36.99	2.23	5.4	3.8	15.3	NA	NA	NA	NA	NA	1	NA	NA
41727	18.8	295	1	40	18	20	43	5.974	63.65	1.829	232	31.44	14.8	2	2	22	3	NA	5	5	4.95	2	1	1106	36.62	188.78	77.45	9.9	24.61	1.88	49.4	4	23.5	4.5	NA	2	2	2	3	2	7
41728	4.3	51	2	45	40	42	67	4.784	63.65	0.452	237.9	18.2	12.6	2	2	47	3	NA	5	1	5	2	0	2557	88.12	360.58	118.31	33.5	97.16	15.19	58	8.7	95.6	5.6	4.885	2	2	2	2	2	8
41729	138	200	1	44	32	23	43	5.017	93.7	3.805	392.6	38.63	15.2	1	1	53	3	NA	2	1	5	2	0	3888	249.61	232.33	73.96	20.8	215.83	17.71	206.4	6.3	219.3	5.7	6.828	1	2	2	1	1	7
41730	8.9	133	1	44	22	17	62	5.819	72.49	3.455	654.3	28.49	14.9	2	1	35	1	NA	2	1	1.16	2	1	1551	46.26	199.83	89.55	15.5	65.43	0.43	33.5	0.3	43.7	4.9	NA	1	2	2	3	1	7
41731	3.3	63	1	NA	NA	NA	NA	NA	NA	NA	NA	31.91	NA	2	2	46	1	NA	3	5	0.51	2	1	703	27.25	144.6	73.27	21.5	3.87	0.4	13	0.4	83.7	NA	NA	1	2	2	1	2	4
41732	121.2	74	NA	48	20	28	251	4.448	45.97	1.931	267.7	18.07	14.1	NA	2	12	1	5	NA	NA	1.16	2	NA	1012	24.56	140.81	57.14	6.4	39.68	3.56	24.8	2.6	18.8	5	NA	NA	NA	NA	1	NA	NA
41733	4.3	116	1	44	53	33	71	4.344	81.33	2.089	392.6	34	17	1	1	38	3	NA	3	5	5	2	0	2035	138.65	133.6	56.99	12	105.02	6.62	74.6	2.5	66.6	5.3	6.661	2	2	2	2	2	6
41734	6.3	136	NA	42	113	52	114	4.888	44.2	1.344	303.3	35.72	13.9	NA	2	14	1	8	NA	NA	2.02	2	NA	911	45.43	115.71	56.86	7.8	31.33	5.35	21	8.8	18.7	5.2	NA	NA	NA	NA	1	NA	NA
41735	20	183	2	41	15	15	86	5.25	60.11	1.434	243.9	25.4	13.6	1	2	64	3	NA	5	1	5	2	0	685	32.98	29.57	6.51	2.6	48.53	0.43	8.2	0	58.9	5.6	NA	1	2	2	2	2	8
41736	7.9	172	NA	43	16	20	152	4.034	63.65	1.479	315.2	21.92	15.3	NA	1	14	3	9	NA	NA	1.1	2	NA	5507	249.41	648.56	426.98	13.3	213.78	38.72	59	33.5	116.2	5.3	5.662	NA	NA	NA	1	NA	NA
41737	10	159	1	41	10	15	61	4.189	54.81	0.802	267.7	24.93	12.8	2	2	28	4	NA	2	4	3.79	2	1	3272	114.92	272.13	119.39	18.8	196.07	7.02	32	3.1	115.5	4.8	4.718	2	2	2	1	2	8
41739	110	143	1	40	14	22	144	5.12	169.73	0.858	553.2	30.93	11.9	1	1	69	4	NA	1	5	0.99	1	0	1047	56.21	75.42	21.24	8.4	59.02	1.85	38.9	1.4	663.1	6.5	6.661	2	2	2	1	2	4
41740	10.5	229	2	39	18	32	626	6.103	91.05	2.01	333.1	28.18	12.1	1	1	79	4	NA	5	4	2.88	2	0	1678	69.06	265.44	122.01	27.6	42.17	3.36	223.2	6.9	129.9	6.1	NA	1	2	2	3	2	5
41743	21	148	1	48	28	32	108	4.784	72.49	6.706	386.6	28.25	16.4	2	1	28	1	NA	3	5	2.52	2	0	2541	187.17	279.23	119.1	19.2	73.9	8.21	363.7	6.1	66.3	5.5	NA	2	2	2	3	2	8
41747	19.9	148	NA	NA	NA	NA	NA	NA	NA	NA	NA	40.47	13.2	NA	2	11	4	5	NA	NA	2.17	2	NA	1337	55.62	109.62	39.59	12.8	77.9	1.68	16	1.3	65.1	NA	NA	NA	NA	NA	1	NA	NA
41748	NA	NA	NA	44	25	27	72	6.543	45.97	1.423	273.6	28.91	13.1	2	2	62	1	NA	3	3	0.73	1	0	NA	NA	NA	NA	NA	NA	NA	NA	NA	NA	8.8	9.881	1	2	1	1	2	5
41749	17.7	237	1	45	21	23	70	4.758	63.65	0.632	243.9	27.84	13.4	2	2	28	1	NA	4	1	2.1	2	0	1115	31.07	132.75	79.89	4.9	52.19	2.24	7.4	2.3	26.8	5.3	5.273	1	2	2	3	2	6
41750	11.3	161	NA	NA	NA	NA	NA	NA	NA	NA	NA	30.06	NA	2	1	34	4	NA	4	5	5	2	0	4213	61.45	80.06	35.57	3.6	108.64	3.84	19	3.2	81.6	NA	NA	2	2	2	1	2	5
41751	19.5	132	2	47	29	29	68	3.129	72.49	1.739	422.3	40.45	16.3	1	2	73	3	NA	3	1	2.56	1	0	760	33.35	128.82	44.58	21	16.07	2.86	66.1	2.4	71.9	6.8	NA	1	2	2	1	2	9
41752	8.4	145	NA	NA	NA	NA	NA	NA	NA	NA	NA	15.43	13.1	NA	2	8	4	1	NA	NA	1.34	2	NA	1634	63.68	194.03	88.8	10.2	69.14	1.66	98.7	0.7	31.5	NA	NA	NA	NA	NA	1	NA	NA
41753	84.3	63	1	42	24	25	89	5.094	86.63	6.921	202.2	37.68	14.9	2	1	78	3	NA	4	2	2.88	2	0	1828	71.9	195.67	104.89	16.8	84.55	4.28	4	8.4	14.9	12	NA	2	2	2	1	1	8
41754	7.2	66	1	46	20	18	64	5.353	84.86	2.924	303.3	24.45	16.5	2	1	32	3	NA	2	1	3.77	2	0	1742	110.33	154.03	52.16	14.7	74.33	8.21	47.3	6.6	80.8	5.3	NA	2	2	2	3	1	8
41755	35.7	209	2	42	18	23	67	5.224	213.93	7.44	368.8	25.79	15.9	1	2	79	3	NA	2	2	1.76	2	0	1399	65.45	190.12	68	25.3	46.38	3.99	154.7	2	116.5	5.8	NA	2	2	2	1	1	8
41756	2.8	38	2	39	20	22	60	5.146	54.81	1.4	285.5	29.56	12.8	2	2	60	1	NA	1	1	2.27	2	0	2216	66.41	290.81	155.18	31.4	94.6	2.27	351.7	1.3	58.2	5.7	5.384	1	2	2	1	2	8
41757	13.1	252	NA	44	21	21	59	3.62	97.24	2.439	565.1	37.08	15.4	2	1	18	4	15	NA	NA	0.87	2	0	1985	101.93	278.68	141.16	20.3	56.69	4.59	233.2	2.4	69.2	4.5	5.273	NA	NA	NA	3	NA	5
41758	2.4	84	1	47	31	25	49	5.431	59.23	1.129	475.8	23.09	16.5	2	1	28	1	NA	1	5	NA	2	0	2710	113.54	421.75	171.28	47.2	70.67	3.74	340.3	0.8	55.1	5.8	5.551	2	2	2	3	1	7
41759	1.7	44	1	45	40	28	65	5.534	79.56	1.603	309.3	24	16.6	2	1	41	3	NA	2	1	1.01	2	0	2809	115.67	336.96	203.27	11.7	88.42	11.64	19.6	6.6	73.4	5.8	NA	2	2	2	2	1	8
41760	4.1	42	2	42	25	25	81	5.146	72.49	2.969	327.1	28.2	15	1	2	73	3	NA	3	2	1.57	2	0	1355	42.41	213.69	121.51	8.8	37.75	6.64	14.2	7.8	13.2	5.4	5.829	1	2	2	1	2	7
41761	1.5	24	1	46	20	28	90	5.948	66.3	0.768	350.9	23.05	13.8	1	2	54	3	NA	5	1	5	2	0	1449	76.24	197.7	78.57	25.9	46.13	1.92	194.4	1.9	33.4	5.4	NA	1	2	2	1	2	7
41762	5.7	161	1	44	31	26	84	5.094	106.96	2.179	404.5	34.96	15	2	1	32	3	NA	5	5	5	2	0	2575	90.49	218.9	53.57	6.3	75.52	6.46	21.5	2.4	23.6	4.8	NA	2	2	2	1	2	7
41763	5	71	NA	NA	NA	NA	NA	NA	NA	NA	NA	22.19	12.9	NA	1	6	1	0	NA	NA	1.16	2	NA	3883	180.33	339.34	109.93	16.5	200.05	5.81	14.4	1.7	99.5	NA	NA	NA	NA	NA	1	NA	NA
41764	1.2	24	1	43	19	25	104	5.25	90.17	1.073	345	26.09	15.6	1	1	54	3	NA	5	1	4.84	2	0	1271	56.66	196.34	65.77	17.2	21.21	5.94	98.2	2.7	163.8	5.7	5.884	2	2	2	2	1	7
41767	88.5	174	2	43	21	30	80	4.655	76.91	0.7	333.1	20.83	16.6	2	1	21	1	NA	2	5	0.48	2	0	1139	81.29	111.62	68.08	5.6	40.17	3.44	73.1	0.4	51.3	5.3	NA	2	2	2	3	2	8
41768	5.5	48	2	47	22	30	88	4.913	54.81	1.581	333.1	28.5	13.4	1	2	57	1	NA	5	1	5	2	0	2000	89.56	264.83	123.79	16	65.18	9.5	10.2	7.5	68.4	5.5	NA	2	2	2	1	2	8
41770	9.6	112	2	40	12	17	75	6.646	63.65	3.026	208.2	31.13	12.2	1	2	71	2	NA	1	2	1.24	2	0	1320	48.82	234.52	110.9	15.7	24.19	2.79	52.2	3.8	36.6	5.4	NA	1	2	2	1	2	5
41771	NA	NA	1	42	14	25	125	6.362	54.81	1.648	196.3	26.75	13.2	2	2	80	2	NA	2	2	2.45	2	0	1752	65.29	308.97	161.26	15.7	34.15	4.2	108.8	6.9	81.4	5.6	NA	1	2	2	3	2	8
41772	9	189	1	42	16	22	70	4.008	79.56	1.118	350.9	25.95	13.9	2	1	69	2	NA	2	1	2.86	2	0	820	32.28	106.4	18.38	7.1	30.14	3.08	31.7	1.6	33.2	6.2	6.439	2	2	2	1	1	8
41774	6.8	155	NA	NA	NA	NA	NA	NA	NA	NA	NA	23.42	12.4	NA	1	11	4	5	NA	NA	5	2	NA	1937	109.06	207.51	120.07	5.8	73.81	9.25	50.8	8.7	35	NA	NA	NA	NA	NA	1	NA	NA
41775	8.8	142	1	NA	NA	NA	NA	NA	NA	NA	NA	34.75	14.4	1	2	61	4	NA	2	5	1.39	2	0	1356	25.16	173.52	147.56	2.1	60.14	2.85	94.9	1.6	18.3	5.4	4.996	1	2	2	1	2	8
41776	3.3	160	1	44	22	23	75	7.112	60.11	2.269	303.3	24.24	13.9	2	2	48	1	NA	4	1	1.64	2	0	1207	58.68	97.63	10.8	9.2	54.33	3.31	31.2	1.7	33	5.5	5.273	2	2	2	1	2	8
41777	6.3	119	NA	NA	NA	NA	NA	NA	NA	NA	NA	20.23	14	NA	2	11	1	5	NA	NA	3.91	2	NA	1850	78.48	226.03	128.34	9.2	74.5	5.98	0.9	6.3	42.9	NA	NA	NA	NA	NA	1	NA	NA
41778	7.7	253	NA	41	11	16	67	3.439	72.49	0.756	267.7	27.27	13.1	NA	2	14	4	8	NA	NA	2.49	2	NA	1367	34.25	223.4	140.72	10.4	38.68	2.4	86.9	3	308.6	5.4	5.329	NA	NA	NA	1	NA	NA
41779	19.3	102	NA	43	15	17	84	3.672	63.65	0.892	237.9	21.18	13.8	2	2	18	3	14	NA	NA	0.78	2	0	1543	58.76	207.88	91.35	10.9	55.87	5.02	16.9	3.2	45.7	5.2	5.384	NA	NA	NA	3	NA	9
41780	80	227	1	43	19	26	70	6.491	125.53	3.94	452	47.06	15	1	2	64	3	NA	2	3	0.98	1	1	2833	89.66	370.07	289.16	11.2	116.98	9.03	34.2	18.5	27.9	6.1	NA	1	2	2	1	2	9
41782	28.4	142	1	41	18	19	59	3.931	107.85	3.184	321.2	32.03	15.8	2	1	66	3	NA	3	1	4.38	2	0	3575	92.31	630.6	134.88	22.3	79.71	1.59	32.3	1.5	117.4	6.8	NA	1	1	2	1	1	6
41783	NA	NA	2	39	16	26	64	6.103	81.33	0.892	309.3	26.65	14	2	2	80	3	NA	5	2	1.57	2	0	1544	47.55	215.7	129.73	11.7	57.68	10.68	89.1	2.8	45.3	5.7	4.94	1	2	2	1	2	7
41785	7.1	84	2	44	57	48	66	7.163	53.04	4.222	374.7	35.31	13.7	2	2	34	3	NA	2	3	1.25	2	0	2382	92.22	372.62	230.82	15.4	64.7	8.7	77.5	14.4	29.2	5.6	NA	2	2	2	1	1	5
41788	56	76	2	42	14	21	59	5.172	61	1.106	297.4	20.45	13.6	1	2	38	3	NA	2	5	1.79	2	0	960	64.46	78.17	26.66	4.5	42.89	1.75	10.4	0.8	27.1	5.3	4.885	1	2	2	1	2	10
41789	26.3	87	NA	NA	NA	NA	NA	NA	NA	NA	NA	18.6	12.9	NA	1	11	4	4	NA	NA	1.34	2	NA	2362	81.52	312.53	157.64	13.6	90.43	5.31	111.6	5.7	52.6	NA	NA	NA	NA	NA	1	NA	NA
41791	43.6	174	1	43	24	26	49	3.724	90.17	3.477	297.4	35.68	15.1	1	1	78	3	NA	2	1	2.56	2	0	2736	87.94	381.55	173.75	14.2	98.92	8.22	41.3	12.6	63.1	6	NA	1	2	2	3	1	7
41792	5.3	167	NA	42	22	26	217	4.474	61	1.852	345	24.53	13.8	NA	1	14	2	7	NA	NA	NA	2	NA	1971	88.22	265.61	119.57	19.9	64.14	3.76	207.2	4.4	27.2	5	NA	NA	NA	NA	1	NA	NA
41793	8.4	239	2	36	35	29	64	4.991	72.49	0.994	386.6	39.23	15.5	1	1	43	3	NA	3	5	1.18	2	0	4584	222.42	440.04	172.78	47.4	219.73	10.64	75.4	8	139.5	4.9	5.107	2	2	2	3	2	7
41794	0.7	50	2	43	41	38	76	5.87	90.17	2.168	345	30.29	15.2	2	1	44	3	NA	3	1	1.61	2	0	2159	109.68	146.71	40.38	8.7	129.3	3.26	14.9	6.3	78.5	5.7	NA	1	2	2	1	1	6
41795	4	57	NA	NA	NA	NA	NA	NA	NA	NA	NA	15.75	12.6	NA	1	7	1	1	NA	NA	0.32	2	NA	1622	41.43	204.3	54.82	7.9	71.04	1.45	56.9	1.1	19.9	NA	NA	NA	NA	NA	1	NA	NA
41796	5.7	81	2	42	39	38	91	4.189	132.6	1.547	452	NA	11.5	1	2	60	4	NA	3	2	1.35	1	1	806	41.45	120.73	69.05	10.7	20.26	3.58	252.3	4.5	42.7	9.4	9.714	1	2	2	1	2	4
41797	2.9	70	1	45	47	34	85	6.206	81.33	5.148	452	28.15	16.2	1	1	69	3	NA	3	1	2.08	2	0	1990	64.14	207.26	119.18	8.7	68.95	8.16	98.4	12.2	24.8	5.4	NA	1	2	2	1	1	6
41798	11.1	92	NA	48	21	39	73	5.456	85.75	0.677	309.3	21.29	14.3	2	1	16	4	10	NA	NA	3.23	2	NA	2610	47.51	391.85	229.5	8.7	96.52	3.01	217.8	3.9	14.6	4.5	NA	NA	NA	NA	1	NA	9
41799	1.8	24	NA	NA	NA	NA	NA	NA	NA	NA	NA	13.86	13.1	NA	2	6	1	1	NA	NA	2.18	2	NA	1954	103.66	277.22	161.18	12.5	51.48	9.1	28.2	31.1	34.4	NA	NA	NA	NA	NA	1	NA	NA
41801	10	211	NA	NA	NA	NA	NA	NA	NA	NA	NA	23.39	NA	2	2	18	4	15	NA	NA	3.63	2	0	682	29.37	105.31	49.81	2.2	15.39	3.32	34.3	0.2	63.9	NA	NA	NA	NA	NA	1	NA	7
41802	2.7	63	1	45	16	18	28	5.172	70.72	0.689	208.2	23.64	12.6	2	2	30	3	NA	3	1	2.82	2	0	1108	48.43	137.1	31	11.7	41.22	2.63	30.8	0.2	50	5.3	4.774	2	2	2	1	2	6
41804	24.6	217	NA	42	31	31	95	3	54.81	1.208	279.6	22.7	12.6	NA	2	14	1	8	NA	NA	1.45	2	NA	1109	45.32	155.74	96.72	10.8	36.99	2.66	243.6	6.2	25.5	5.3	NA	NA	NA	NA	1	NA	NA
41805	5.2	57	NA	NA	NA	NA	NA	NA	NA	NA	NA	19.68	12.9	NA	2	9	3	3	NA	NA	1.23	2	NA	1821	78.19	207.01	78.78	8.7	75.85	4.71	62.1	4.6	23.3	NA	NA	NA	NA	NA	1	NA	NA
41806	24.4	303	NA	NA	NA	NA	NA	NA	NA	NA	NA	24.2	NA	1	1	61	4	NA	4	4	5	2	0	1066	44.91	92.03	23.74	6.5	57.8	2.89	9.1	7.4	16.6	NA	NA	2	2	2	3	1	6
41807	9.5	87	NA	NA	NA	NA	NA	NA	NA	NA	NA	18.49	14.6	NA	1	8	3	2	NA	NA	1.97	2	NA	2563	59.72	337.58	252.17	10.2	114.09	4.71	29.3	6.6	23.4	NA	NA	NA	NA	NA	1	NA	NA
41808	4.2	26	2	42	17	22	61	5.612	54.81	1.106	220.1	23.48	14.3	2	2	68	3	NA	3	1	3.65	2	0	2067	95.07	316.03	168.51	45.9	58.03	13.57	126.3	9	78.4	5.6	4.829	2	2	2	1	2	8
41809	34.4	229	1	38	66	39	90	4.267	61.88	1.298	452	41.09	16.3	1	1	35	1	NA	3	1	1.09	2	0	3007	107.28	418.74	229.43	16.5	104.57	5.32	27.2	1.9	70.7	6.2	5.829	2	2	2	1	1	6
41811	7.7	99	1	48	22	22	52	6.232	63.65	0.723	285.5	25.14	13.1	2	2	36	1	NA	5	1	3.2	2	0	1706	71.31	177.17	85.99	8.2	79.53	7.24	72.3	8.3	26.6	4.7	5.94	2	2	2	1	2	8
41812	36.9	198	NA	NA	NA	NA	NA	NA	NA	NA	NA	30.19	NA	NA	1	15	2	8	NA	NA	1.16	2	NA	846	41.94	137.14	78.03	8.4	15.9	3.19	127.3	9	19.3	NA	NA	NA	NA	NA	3	NA	NA
41813	11.5	222	1	47	27	27	63	3.879	50.39	1.073	309.3	23.49	14.5	2	1	28	1	NA	1	6	0.47	2	0	1039	47.07	91.8	80.05	2.5	56.9	3.98	61.2	4.9	54.3	5.4	NA	2	2	2	1	2	8
41814	20.2	173	2	41	20	29	93	5.198	80.44	0.982	309.3	27.97	14.7	2	1	80	3	NA	2	2	1.44	2	1	1294	54.72	209.79	101.35	22.5	34.37	12.81	96.1	7.9	14.8	5.6	NA	1	2	2	1	1	7
41815	7.7	270	NA	50	16	22	86	3.491	81.33	1.682	309.3	24.13	16.3	2	1	19	2	11	NA	NA	0.49	2	0	1320	31.31	209.93	90.67	10.2	40.03	6.08	28.4	5.3	25.3	4.6	5.607	NA	NA	NA	1	NA	7
41818	5.6	100	NA	43	15	23	65	3.776	54.81	0.677	208.2	20.11	13.4	2	2	16	1	10	NA	NA	3.49	2	NA	1204	44.04	166.42	75.48	8.9	42.07	2.75	109.4	7.5	26.3	5.2	NA	NA	NA	NA	1	NA	8
41819	7.1	85	1	41	17	19	62	3.62	96.36	1.389	285.5	29.69	13.9	2	1	25	4	NA	3	5	0.61	2	0	2448	71.66	284.4	136.09	12.1	116.13	4.71	83.5	4.7	34.9	5.6	NA	2	2	2	3	1	7
41820	150	43	2	NA	NA	NA	NA	NA	NA	NA	NA	29.97	13.8	2	2	79	1	NA	1	2	1.33	1	1	876	42.48	127.1	51.74	16.1	24.21	4.46	28.5	6.5	30.6	5.8	5.718	1	1	2	1	2	7
41821	4.4	108	NA	42	15	19	71	3.698	54.81	0.971	226	20.33	13.1	2	2	16	1	9	NA	NA	1.11	2	NA	1704	44.33	266.97	153.66	16.8	56.87	2.5	37.9	1.6	20.6	5.3	NA	NA	NA	NA	1	NA	10
41822	15.5	292	2	46	38	32	59	5.353	76.02	1.264	440.2	35.58	17.6	2	1	21	2	NA	4	5	2.82	2	0	3508	151.05	294.71	179.55	13.1	194.07	10.91	21.8	8.4	55.1	5.2	NA	2	2	2	1	2	8
41823	122.5	71	NA	45	18	20	42	4.215	64.53	0.971	190.3	21.87	12.7	2	2	19	4	15	NA	NA	1.21	2	0	1795	74.3	227.46	163.27	5.9	65.95	2.3	172.6	0.9	37.7	4.9	NA	NA	NA	NA	1	NA	7
41824	52.5	128	NA	42	17	23	107	3.181	67.18	0.779	237.9	21.11	12.9	NA	2	15	2	8	NA	NA	0.6	2	NA	865	30.04	113.8	50.36	4.4	33.54	2.58	6	2.4	12.5	5.2	5.551	NA	NA	NA	3	NA	NA
41825	7.6	126	1	NA	NA	NA	NA	NA	NA	NA	NA	24.65	13.5	1	2	63	4	NA	5	2	2.06	2	0	1010	39.89	144.16	56.2	7.5	31.63	2.32	132.1	2.5	507.3	5.4	6.051	2	2	2	1	1	8
41826	4.5	96	NA	45	17	27	273	7.137	54.81	1.276	309.3	26.68	14.3	NA	1	13	3	6	NA	NA	3.54	2	NA	1346	45	183.63	110.66	7.7	50.95	5.65	16.8	3.1	10.6	5.3	5.273	NA	NA	NA	1	NA	NA
41827	151	51	1	42	17	22	143	6.879	99.01	2.563	350.9	25.65	16.7	2	1	78	3	NA	5	1	4.38	2	0	676	11.39	52.71	13.39	4.3	16.41	0.34	87.5	0.4	114.4	5.6	NA	2	2	2	1	2	9
41828	214	77	NA	45	20	19	85	4.267	40.66	1.14	208.2	22.6	12.8	NA	2	15	1	7	NA	NA	NA	2	NA	2479	83.04	429.27	195.5	20.2	51.72	17.57	153.9	18	49.4	4.9	4.718	NA	NA	NA	3	NA	NA
41829	9.3	116	NA	NA	NA	NA	NA	NA	NA	NA	NA	16.18	12.4	NA	1	7	3	1	NA	NA	3.11	2	NA	1423	43.12	212.69	98.41	7.5	46.87	2.98	1.8	3.2	29.9	NA	NA	NA	NA	NA	1	NA	NA
41830	11.7	92	NA	NA	NA	NA	NA	NA	NA	NA	NA	16.91	13.9	NA	1	10	4	4	NA	NA	0.33	2	NA	3523	92.58	401.81	238.83	12.4	174.27	7.6	60.4	3.9	165.3	NA	NA	NA	NA	NA	1	NA	NA
41831	10.1	98	NA	NA	NA	NA	NA	NA	NA	NA	NA	22.92	13.6	NA	2	9	3	4	NA	NA	3.11	2	NA	3136	104.94	432.11	216.46	17.1	115	10.13	22.4	4.3	50.5	NA	NA	NA	NA	NA	1	NA	NA
41832	11.3	58	NA	NA	NA	NA	NA	NA	NA	NA	NA	16.63	12.4	NA	1	7	3	1	NA	NA	4.46	2	NA	1906	54.38	217.38	138.46	6.4	92.18	5.92	15.9	5.6	22	NA	NA	NA	NA	NA	1	NA	NA
41833	5.3	25	NA	NA	NA	NA	NA	NA	NA	NA	NA	18.24	12.7	NA	2	7	4	3	NA	NA	3.94	2	NA	2168	65.81	340.86	142.67	19.1	63.41	5.35	130.6	6.5	532.6	NA	NA	NA	NA	NA	1	NA	NA
41834	1	27	1	44	18	21	43	3.595	54.81	1.434	380.7	27.36	14	2	1	43	3	NA	5	1	5	2	0	3438	114.96	524.69	224.7	32.8	62.18	7.99	44.4	13.7	216.2	4.7	NA	2	2	2	1	1	8
41835	1	39	NA	NA	NA	NA	NA	NA	NA	NA	NA	14.64	NA	NA	1	7	5	1	NA	NA	3.38	2	NA	NA	NA	NA	NA	NA	NA	NA	NA	NA	NA	NA	NA	NA	NA	NA	1	NA	NA
41837	5.3	113	NA	43	13	18	146	3.801	59.23	1.535	368.8	18.8	15.2	NA	1	15	3	9	NA	NA	5	2	NA	2146	148.18	251.46	144.66	6.1	58.74	5.71	143.7	11.7	6.4	5	NA	NA	NA	NA	1	NA	NA
41838	10.5	97	2	41	26	25	53	5.819	60.11	4.301	333.1	36.21	14	1	2	58	3	NA	1	1	1.18	2	0	2722	106.82	297.93	149.84	17	126.9	10.16	138.2	8.9	131.3	6.8	NA	2	2	2	3	2	8
41839	2.2	33	2	41	24	28	61	4.5	54.81	0.881	184.4	28.36	13.6	2	2	43	1	NA	2	5	0.63	2	0	1678	46.98	292.38	148.69	16.9	40.05	6.32	98.8	5.5	29.6	5.3	4.94	2	2	2	1	2	6
41840	1.2	35	2	43	17	23	47	4.163	88.4	3.432	434.2	30.19	14.1	1	2	75	3	NA	2	1	1.2	1	0	2352	78.43	210.71	82.2	14.2	137.85	5.73	31	2.3	72.3	6.5	NA	1	2	2	3	2	8
41841	179	129	NA	37	16	19	91	5.844	134.37	2.224	374.7	NA	12.7	2	2	70	3	NA	5	1	4.38	1	0	2595	68.95	336.95	126.76	13.2	110.79	4.18	70	5.8	92.7	9.1	NA	1	2	2	1	1	4
41842	9.1	116	1	47	40	30	90	4.086	72.49	0.914	392.6	28.69	16.5	2	1	21	1	NA	4	5	4.24	2	0	2600	92.98	374.85	194.57	17	84.6	5.18	69.9	4.2	47	5.6	NA	2	2	2	3	2	8
41843	61.4	236	1	36	22	24	91	4.448	54.81	0.96	345	38.13	11.9	2	2	25	1	NA	2	1	1.03	2	0	2473	84.86	264.82	99.41	14	109.78	3.68	27	0.9	72.7	5.1	NA	2	2	2	1	2	8
41844	1.5	16	1	39	12	13	60	3.439	68.07	0.802	291.5	33.06	12.9	1	2	36	3	NA	3	5	1.14	2	1	1232	38.26	218.34	190.34	3.2	25.28	3.15	15.7	5.3	11.3	5.3	NA	1	2	1	1	1	4
41845	2.8	10	NA	NA	NA	NA	NA	NA	NA	NA	NA	20.77	12.9	NA	1	8	1	2	NA	NA	0	2	NA	NA	NA	NA	NA	NA	NA	NA	NA	NA	NA	NA	NA	NA	NA	NA	1	NA	NA
41846	NA	NA	NA	45	12	15	109	4.138	56.58	0.948	297.4	23.93	13.7	NA	2	14	3	8	NA	NA	0.97	2	NA	1616	34.8	277.61	202.28	6.8	43.34	1.32	17.3	0.7	18.6	4.9	NA	NA	NA	NA	1	NA	NA
41847	8.8	107	NA	NA	NA	NA	NA	NA	NA	NA	NA	14.68	13.6	NA	2	9	4	3	NA	NA	0.11	2	NA	2156	51.41	276.08	119.35	7.4	96.98	2.6	14.8	3.2	29.2	NA	NA	NA	NA	NA	1	NA	NA
41848	NA	NA	2	NA	NA	NA	NA	NA	NA	NA	NA	NA	NA	2	1	76	3	NA	4	1	2.14	2	0	3133	112.6	461.67	291.75	28.6	101.04	12.82	167.7	13.8	87.9	NA	NA	2	2	2	1	2	8
41850	9.5	230	NA	45	33	26	92	3.905	81.33	1.513	350.9	24.05	16.7	2	1	19	1	15	NA	NA	4.38	2	0	1981	78.29	240.89	101.41	14	80.29	12.37	137.6	3.5	24.6	5.2	5.273	NA	NA	NA	1	NA	7
41852	12.5	151	1	43	12	24	76	3.155	90.17	2.631	214.1	25.09	13.2	2	1	65	3	NA	3	1	1.79	2	0	3018	107.96	293.97	92.95	16	158.46	6.21	21.5	3.4	46.1	5.7	NA	2	2	2	3	1	7
41853	3.3	100	1	43	30	28	67	5.87	72.49	2.992	303.3	24.26	15.5	2	1	52	3	NA	4	5	NA	2	0	1906	72.18	286.69	143.65	17.4	54.23	2.42	60.4	3.3	61.9	5.5	NA	2	2	2	3	2	8
41854	8.1	80	NA	NA	NA	NA	NA	NA	NA	NA	NA	15.96	13.7	NA	2	8	3	1	NA	NA	NA	2	NA	2641	184.57	257.15	170.48	5.4	99.3	9.13	27.6	4.6	30.6	NA	NA	NA	NA	NA	1	NA	NA
41855	14.6	196	1	48	35	32	53	4.551	71.6	0.903	291.5	24.26	16.2	2	1	21	3	NA	4	5	0.38	2	0	3895	142.54	255.12	35.59	21.3	139.83	7.02	154.1	3.9	120.9	5	4.552	2	2	2	3	2	6
41856	NA	NA	NA	NA	NA	NA	NA	NA	NA	NA	NA	28.12	NA	1	1	69	4	NA	3	1	3.32	2	0	2812	136.17	278.21	151.38	13.5	113.38	5.66	27.4	5.4	29.6	NA	NA	1	2	1	3	1	6
41857	98	126	1	41	8	14	52	4.344	58.34	0.779	232	26.92	14.5	2	2	30	3	NA	4	1	4.84	2	0	1780	82.2	216.37	91.08	5.5	66.98	3.16	13.1	5.8	33.2	5	4.885	2	2	2	2	1	5
41858	10.7	127	1	44	16	20	49	5.25	65.42	2.19	339	20.83	14.1	2	1	60	3	NA	4	5	0.19	2	0	1321	49.89	94.14	13.04	4.4	55.76	2.71	2.6	1.7	7.6	6.4	NA	1	2	2	1	1	6
41859	16.3	17	NA	NA	NA	NA	NA	NA	NA	NA	NA	16.95	NA	NA	2	7	3	1	NA	NA	5	2	NA	1430	54.23	228.39	129.16	9.7	35.51	11.1	167.7	9.7	6.9	NA	NA	NA	NA	NA	1	NA	NA
41861	2.7	67	NA	NA	NA	NA	NA	NA	NA	NA	NA	23.42	NA	2	2	17	4	13	NA	NA	NA	2	NA	1096	41.67	149.58	69.36	5.9	36.95	2.71	0.6	3.6	16.8	NA	NA	NA	NA	NA	1	NA	5
41863	10.7	227	1	43	29	31	53	4.241	70.72	2.032	333.1	29.9	11.6	2	2	48	4	NA	3	3	3.22	2	0	1524	33.23	229.35	105.21	14.3	38.93	0.8	219.4	1.1	161.9	5.5	5.607	2	2	2	1	1	8
41864	14.8	107	1	44	50	48	51	7.008	83.1	7.282	362.8	32.64	16.7	1	1	44	1	NA	4	3	2.95	2	0	3391	81.18	343.74	117.26	19.8	141.93	3.51	37	4	66.4	5	NA	2	2	2	3	2	8
41865	65.4	366	1	39	21	30	55	4.732	91.05	1.4	226	28.03	13.5	1	1	76	4	NA	5	1	5	2	0	1539	74	180.51	101.57	14	60.68	3.3	173.3	3.4	351.9	6.7	6.883	1	2	2	1	1	5
41866	19.5	60	NA	47	11	18	157	3.75	54.81	0.644	291.5	17.53	14.7	NA	2	14	3	7	NA	NA	5	2	NA	2122	46.02	366.68	185.71	17	55	1.91	339.4	3.3	439.6	5.1	5.44	NA	NA	NA	1	NA	NA
41867	8.5	186	1	42	43	30	59	4.448	88.4	1.761	321.2	37.11	16	1	1	35	3	NA	2	1	1.94	1	0	3819	86.55	508.43	350.49	17.5	171.02	4.6	26.8	4.9	121.3	5.9	NA	2	2	2	1	2	4
41868	4	110	1	43	18	22	89	3.388	95.47	2.473	303.3	29.9	15.5	2	1	78	3	NA	1	1	1.61	2	0	2069	51.8	337.4	198.26	15.5	61.83	6.81	11.2	3.5	33.3	6	NA	1	2	2	1	1	5
41869	13.7	215	1	48	118	76	73	4.112	90.17	2.314	571	31.45	15.5	2	1	28	3	NA	5	1	5	2	0	4090	107.81	648.67	437.1	26.4	125.01	1.6	153.6	1.4	114.4	5.1	NA	2	2	2	1	2	7
41870	NA	NA	1	36	19	17	149	2.638	390.73	0.553	232	NA	12.8	1	1	59	1	NA	2	3	0.91	1	0	1670	67.32	157.59	70.52	13.9	85.86	2.83	65.9	1.8	76.6	5.2	4.663	2	2	2	1	1	5
41871	32.1	95	2	45	26	34	70	4.836	73.37	1.276	237.9	19.65	12.9	2	2	65	3	NA	4	1	NA	2	0	2485	54.17	336.66	171.42	12.1	105.43	5.03	61.8	7.3	106.5	5.3	NA	2	2	2	2	2	5
41873	3.3	61	2	NA	NA	NA	NA	NA	NA	NA	NA	24.31	NA	1	2	78	3	NA	3	1	5	2	0	928	16.86	140.44	45.89	12.8	37.34	2.18	104.3	0.5	60.1	NA	NA	2	2	2	1	2	8
41874	33.9	43	NA	NA	NA	NA	NA	NA	NA	NA	NA	14.77	NA	NA	2	9	3	3	NA	NA	5	2	NA	1756	86.22	263.91	147.37	15.4	40.07	3.59	62.2	1.2	25.8	NA	NA	NA	NA	NA	1	NA	NA
41875	7.1	133	1	39	26	19	122	6.232	81.33	2.1	202.2	30.82	14.5	2	2	51	2	NA	2	1	2.34	1	0	964	92.38	72.85	42.95	8.1	33.1	7.64	18.1	11.7	26.4	11.6	NA	2	2	2	1	2	7
41877	6.5	246	1	44	16	29	61	4.81	125.53	0.7	309.3	21.87	11.1	2	2	42	4	NA	4	5	2.19	2	0	1510	55.19	229.91	102.76	13	44.07	1.91	135.9	3.7	91.5	4.7	NA	2	2	2	2	2	8
41878	4.5	79	1	39	16	14	60	5.896	56.58	1.908	279.6	27.03	13.9	2	2	46	3	NA	3	4	1.19	2	0	1466	37.32	202.77	37.82	14.8	59.36	1.82	37.6	1.3	55	5.5	6.273	2	2	2	3	1	7
41879	1	23	2	45	14	23	69	4.086	125.53	4.211	291.5	31.63	13.8	2	2	80	3	NA	4	1	1.31	1	0	2029	47.4	246.36	175.11	9.8	96	3.35	5.4	1.2	12	6.2	NA	1	2	2	1	1	9
41881	24.5	140	1	41	26	27	82	4.138	99.01	1.073	487.7	29.87	14.9	1	1	70	3	NA	3	1	5	2	0	1641	48.1	175.56	73.67	16.8	53.11	0.9	112.8	0.3	106.4	5.6	5.995	2	2	2	1	1	7
41882	7.9	99	1	40	21	23	84	4.008	56.58	1.84	214.1	34.91	13.6	1	2	59	1	NA	1	5	1.58	2	0	1435	64.42	204.91	108.04	10.3	40.19	2.91	15.5	2.3	27.4	11.1	NA	2	2	2	1	1	8
41883	2	41	2	38	28	28	53	4.241	68.07	2.179	410.4	59.13	13.1	2	2	42	2	NA	4	5	2.84	2	0	1263	41.19	173.45	101.47	10.5	46.36	4.44	188.9	1.4	256.3	5.9	5.329	2	2	2	1	2	7
41886	5.5	72	NA	NA	NA	NA	NA	NA	NA	NA	NA	19.61	12.9	NA	1	10	3	3	NA	NA	0.81	2	NA	2233	30.38	450.13	282.45	10.6	39.31	0.7	28.1	0.8	26.2	NA	NA	NA	NA	NA	1	NA	NA
41887	13.4	126	NA	NA	NA	NA	NA	NA	NA	NA	NA	24.09	NA	NA	1	12	1	6	NA	NA	1.57	2	NA	260	5.95	29.12	17.35	1.7	14.61	0.09	9.1	0	2.5	NA	NA	NA	NA	NA	1	NA	NA
41888	5.2	44	1	48	22	24	75	5.767	99.01	4.335	345	28.65	16.9	2	1	71	3	NA	3	6	1.18	2	0	2597	76.35	208.66	115.04	9	99.23	10.17	118.2	11.8	60.8	6	NA	1	2	2	1	1	8
41889	1.8	178	1	44	18	18	71	4.836	91.05	1.129	249.8	22.25	15.8	2	1	32	1	NA	3	3	1.56	2	0	2706	114.13	299.88	154.17	13.5	107.74	3.8	10	1.5	46.4	5.4	NA	2	2	2	3	2	6
41890	9.3	144	NA	NA	NA	NA	NA	NA	NA	NA	NA	23.34	12.6	NA	2	10	5	3	NA	NA	0.48	2	NA	1299	23.01	228.55	192.34	6.9	35.28	2.15	44.5	4	67.1	NA	NA	NA	NA	NA	1	NA	NA
41892	5.2	12	NA	NA	NA	NA	NA	NA	NA	NA	NA	16.97	NA	NA	2	11	5	4	NA	NA	NA	2	NA	2513	93.82	390.71	120.02	18.4	64.93	2.08	136.6	3.5	21.6	NA	NA	NA	NA	NA	1	NA	NA
41893	23.7	448	NA	48	17	23	108	4.707	69.84	1.118	249.8	20.48	15	2	1	18	4	13	NA	NA	NA	2	0	4275	89.54	837.03	482.32	12.8	64.52	5.93	313.4	2.8	36.8	5.6	5.218	NA	NA	NA	1	NA	12
41895	3.3	27	2	41	20	32	71	4.112	52.16	1.614	178.4	19.03	9.3	2	2	47	1	NA	5	1	0.92	2	0	1274	38.73	175.73	64.51	17.4	48.04	1.79	28.3	2.8	127.2	5.7	NA	2	2	2	1	1	6
41896	2.1	64	1	43	14	21	73	6.801	93.7	1.784	380.7	20.41	14.8	2	1	53	3	NA	3	1	0.48	2	0	2419	69.76	298.2	193.96	7.8	107.2	5.53	12.7	0.8	42.7	5.1	NA	1	2	2	2	1	99
41897	102.4	52	1	41	21	24	46	4.862	71.6	0.824	327.1	30.81	14.1	1	1	77	3	NA	5	1	1.65	2	0	1652	51.09	218.88	77.66	21	36.17	2.38	147.7	3.7	37.4	4.8	6.051	1	2	2	2	1	9
41898	17.3	137	1	42	14	20	85	4.707	61.88	1.332	208.2	29.9	14.1	2	2	54	4	NA	5	3	5	1	0	2263	93.55	281.11	187.43	13.5	77.87	3.96	163	7.3	81.8	10.7	NA	2	2	2	1	2	5
41899	10.2	262	1	46	42	35	44	5.482	81.33	2.868	386.6	27.5	16.9	2	1	35	1	NA	1	1	0.71	2	0	1841	101.13	260.05	107.12	31.3	47.08	5.74	42.9	2.2	48.9	5.4	NA	2	2	2	1	2	8
41901	32.3	123	NA	NA	NA	NA	NA	NA	NA	NA	NA	25.95	NA	1	1	68	4	NA	1	2	1.43	2	0	NA	NA	NA	NA	NA	NA	NA	NA	NA	NA	NA	NA	1	2	2	1	2	8
41902	74.6	224	1	37	27	28	62	3.207	72.49	1.468	410.4	47.54	14.6	2	1	36	4	NA	3	1	1.14	2	0	1685	86.34	174.81	66.77	13.6	71.2	4.11	33.5	0.9	120.6	6.1	NA	2	2	2	3	2	5
41903	5.9	220	NA	NA	NA	NA	NA	NA	NA	NA	NA	33.62	NA	2	1	33	4	NA	3	6	3.22	2	0	2363	99.1	334.81	126.16	23.8	73.15	2.53	223.7	1.2	60.8	NA	NA	2	2	2	3	2	8
41904	4.4	31	1	44	29	22	49	3.724	69.84	1.106	422.3	38.48	14.3	1	2	70	3	NA	3	1	3.71	1	0	1498	57.79	258.83	71.48	17.6	27.2	4.91	61.1	6	22.6	6.3	NA	2	1	2	1	1	8
41906	8.4	113	NA	NA	NA	NA	NA	NA	NA	NA	NA	22.65	NA	NA	1	6	1	0	NA	NA	0.31	2	NA	1370	45.71	176.5	114	8.6	54.3	3.24	20.2	1.8	21.2	NA	NA	NA	NA	NA	1	NA	NA
41907	7.2	203	1	39	19	18	61	3.103	67.18	0.621	368.8	31.24	12.1	2	2	23	2	NA	2	6	0.66	2	1	NA	NA	NA	NA	NA	NA	NA	NA	NA	NA	5.8	6.162	2	2	2	1	1	5
41908	4.2	78	2	41	17	18	98	4.862	45.97	2.371	273.6	33.64	13.4	2	2	55	1	NA	1	1	2.56	1	0	1293	52.23	132.44	45.75	21.4	66.19	0.79	81.9	0.7	32.4	6.8	NA	2	2	2	1	2	7
41909	3.8	29	NA	NA	NA	NA	NA	NA	NA	NA	NA	36.04	NA	2	1	69	1	NA	1	1	0.8	1	0	1938	45.39	294.57	107.52	23.6	69.2	0.82	47.4	2	46.5	NA	NA	1	2	2	1	2	8
41910	3	128	NA	44	19	22	142	3.543	63.65	0.869	374.7	26.07	15.9	2	1	16	1	10	NA	NA	1.09	2	NA	1053	35.91	197.93	81.94	8.4	13.63	1.82	64.9	2.2	8.9	5.1	4.607	NA	NA	NA	1	NA	8
41911	6.7	29	NA	42	18	18	40	3.931	52.16	0.61	208.2	22.55	12.4	2	2	19	2	15	NA	NA	1.35	2	0	1701	25.06	195.69	100.81	13.6	95.28	0.68	29.6	0.6	372.7	5.1	5.273	NA	NA	NA	1	NA	8
41912	15.5	193	1	40	20	20	77	4.991	67.18	2.224	333.1	46.52	13.9	2	2	56	4	NA	5	3	4.13	2	0	3578	133.49	382.09	193.64	22.3	170.99	20.27	118.1	4.5	152.8	5.8	NA	2	2	2	1	2	5
41913	8	168	NA	NA	NA	NA	NA	NA	NA	NA	NA	23.49	NA	2	1	18	2	13	NA	NA	5	2	0	NA	NA	NA	NA	NA	NA	NA	NA	NA	NA	NA	NA	NA	NA	NA	3	NA	7
41914	2	56	1	47	18	20	48	5.327	69.84	1.231	267.7	23.68	14.1	2	1	25	3	NA	2	1	0.52	2	1	2398	80.36	306.71	222.85	10.5	99.2	6.32	22.9	4.3	31.3	5.5	NA	2	2	2	1	1	6
41915	4.5	121	1	44	17	24	76	5.974	76.91	0.689	309.3	26.65	14	2	2	63	3	NA	5	1	3.93	2	0	1609	45.8	158.28	75.32	9.8	91.14	1.17	113.7	1.3	48.9	5.3	NA	1	2	2	1	1	6
41917	27.7	126	NA	NA	NA	NA	NA	NA	NA	NA	NA	14.48	13.1	NA	1	9	2	3	NA	NA	1.81	2	NA	2137	69.62	304.77	194.15	10.2	72.99	4.99	114.1	6.8	32.8	NA	NA	NA	NA	NA	1	NA	NA
41918	1.7	30	1	40	14	24	87	4.862	63.65	1.118	339	24.18	13.7	1	2	53	3	NA	2	1	0.9	2	1	1805	44.06	145.48	39.3	8.3	117.08	3.49	37.8	1.1	122.1	5.2	NA	2	2	1	1	1	8
41919	3.6	84	1	41	14	23	53	4.344	54.81	0.689	208.2	24.88	13.1	2	2	53	1	NA	4	1	4.09	2	0	1666	61.11	151.06	25.91	18	68.52	2.48	57.9	3.6	91.1	5.5	6.439	2	2	2	1	2	8
41920	17.2	82	NA	NA	NA	NA	NA	NA	NA	NA	NA	14.88	13.9	NA	2	6	3	0	NA	NA	0.7	2	NA	1295	72.23	121.55	26.73	15.4	58.19	6.23	10.7	5.8	17.3	NA	NA	NA	NA	NA	1	NA	NA
41921	14.9	97	1	40	64	35	77	8.275	72.49	6.627	303.3	27.65	16.2	1	1	60	2	NA	1	4	0	2	0	920	43.15	121.69	55.21	8.4	21.46	1.49	57.4	3.4	17.7	5.4	NA	2	2	2	1	2	7
41922	3.6	29	1	41	19	27	36	4.577	67.18	0.768	243.9	23.34	12.5	2	2	33	3	NA	5	1	5	2	0	2240	51.28	410.18	216.1	15.3	46.71	2.67	28.9	6.9	44.7	5.2	5.218	2	2	2	1	2	7
41923	4.2	65	2	43	33	30	71	5.819	72.49	0.813	339	25.77	15	1	2	60	3	NA	5	3	3.92	2	0	1888	71.74	204.26	70.18	22.1	92.23	22.63	45.6	1.4	198.4	5.7	5.495	1	2	2	1	2	7
41924	17.1	203	1	NA	NA	NA	NA	NA	NA	NA	NA	21.13	NA	2	1	35	4	NA	4	77	2.45	2	0	4191	157.26	298.41	98.52	23	215.96	9.45	62.9	8.5	151.8	NA	NA	2	2	2	3	1	8
41925	10	158	NA	53	13	18	93	5.198	72.49	1.569	303.3	20	16.6	2	1	17	3	11	NA	NA	5	2	NA	4032	184.1	440.8	125.72	19.5	171.8	9.98	146.4	6.6	101.1	4.6	NA	NA	NA	NA	1	NA	8
41926	7.2	119	1	43	26	24	58	5.172	72.49	4.098	297.4	28.44	15.2	2	1	49	3	NA	3	3	5	2	0	2173	91.16	288.26	188.92	12.9	74.5	2.82	32.9	3.9	47.8	5.7	NA	2	2	2	3	1	7
41927	12.4	89	1	46	25	22	42	5.379	86.63	0.542	362.8	19.24	15	2	1	38	3	NA	4	1	3.57	2	0	3878	150.1	489.11	309.05	11.8	123.96	19.22	216.9	19.1	96.4	5.6	6.495	2	2	2	1	2	6
41929	5.6	149	1	42	21	20	79	4.293	78.68	2.71	416.4	40.25	13.7	1	2	44	4	NA	4	3	5	2	0	1787	98.46	180.18	85.8	8.3	77.86	24.8	40.9	1.2	37	6.1	NA	2	2	2	3	1	7
41930	12.7	125	NA	44	19	32	266	3.414	59.23	0.723	255.8	15.14	13	NA	1	12	1	6	NA	NA	1.48	2	NA	NA	NA	NA	NA	NA	NA	NA	NA	NA	NA	6	5.662	NA	NA	NA	1	NA	NA
41931	38.7	249	NA	46	10	24	195	4.267	90.17	0.926	416.4	22.18	16.3	NA	1	15	3	9	NA	NA	1.1	2	NA	1321	75.13	156.53	33.34	5.8	44.8	3.33	13.1	3.2	11.4	5.2	5.384	NA	NA	NA	1	NA	NA
41934	4.7	61	NA	43	19	36	59	4.474	107.85	2.416	541.3	24.52	14.4	2	1	41	4	NA	4	5	0.88	2	0	2206	76.48	142.53	37.2	0.1	60.38	4.05	2.1	3.8	4.9	5.5	4.94	2	2	2	1	1	8
41935	20.9	119	NA	NA	NA	NA	NA	NA	NA	NA	NA	18.93	12.9	NA	2	9	3	3	NA	NA	2.83	2	NA	2475	69.46	320.81	221.25	8.9	102	3.53	20.2	4.8	34.3	NA	NA	NA	NA	NA	1	NA	NA
41936	12.7	103	NA	48	30	29	134	3.827	59.23	0.869	416.4	29.36	15.8	2	1	16	1	11	NA	NA	NA	2	NA	2952	105.27	369.44	188.44	15.6	117.9	9.5	118.4	12.2	78.8	4.9	4.441	NA	NA	NA	1	NA	8
41938	5.3	93	NA	NA	NA	NA	NA	NA	NA	NA	NA	25.97	13.1	NA	1	11	5	5	NA	NA	5	2	NA	1940	61.28	272.43	92.49	12.9	69.08	9.63	23.8	7.3	46.5	NA	NA	NA	NA	NA	1	NA	NA
41940	156.5	100	NA	NA	NA	NA	NA	NA	NA	NA	NA	21.76	14.7	NA	2	10	2	3	NA	NA	2.42	2	NA	1952	106.65	282.14	99.25	19.9	47.66	4.8	89.7	3.4	629.3	NA	NA	NA	NA	NA	1	NA	NA
41941	27.1	160	NA	48	21	32	200	4.241	45.97	1.953	350.9	21.29	14.3	NA	1	13	1	7	NA	NA	4.6	2	NA	2900	55.13	562.81	262.46	29.7	58.33	2.19	106.2	2	143.4	5.1	NA	NA	NA	NA	1	NA	NA
41942	3.3	50	2	44	17	22	79	5.715	63.65	0.835	273.6	23.66	12.2	2	2	44	3	NA	4	1	3.77	2	0	424	22.8	54.91	12.54	3.9	14.95	1.58	16.2	0.1	9.1	5.3	NA	2	2	2	3	1	7
41943	11.4	180	NA	NA	NA	NA	NA	NA	NA	NA	NA	28.67	11.4	NA	1	8	3	2	NA	NA	3.23	2	NA	1789	54.42	240.5	153.5	6.6	68.83	2.54	0.7	2.7	12.7	NA	NA	NA	NA	NA	1	NA	NA
41944	9.2	130	1	42	35	25	109	5.405	72.49	1.592	303.3	27.86	14.1	2	2	39	3	NA	2	6	0	2	0	1019	42.63	142.85	88.84	4.9	32.09	0.88	21	1	58.3	5.2	NA	2	2	2	1	1	8
41946	9.8	252	1	40	26	25	120	4.603	75.14	1.468	356.9	32.26	13.5	1	2	65	4	NA	3	2	1.83	2	0	1094	31.26	145.35	48.58	9.5	44.53	2.32	50.1	2.6	13.9	6.5	6.717	1	2	2	1	1	5
41947	2.2	56	1	47	19	25	54	4.319	90.17	0.926	339	25.28	16.3	1	1	31	3	NA	3	3	0.73	2	0	840	23.66	129.6	81.15	7.7	27.15	2.72	14.5	3	11.3	5.5	5.44	1	2	2	1	1	4
41948	37.3	174	NA	40	91	80	60	5.224	64.53	2.631	559.1	38.15	16.3	2	1	27	3	NA	3	5	0.62	2	0	NA	NA	NA	NA	NA	NA	NA	NA	NA	NA	6.1	8.66	2	2	2	1	2	12
41949	7.2	84	NA	43	21	20	56	4.913	71.6	0.903	249.8	26.31	13.1	2	2	18	1	12	NA	NA	2.26	2	0	2323	100.09	186.56	62.33	22.9	133.5	6.49	38.8	5.8	96.6	5.3	4.996	NA	NA	NA	1	NA	7
41951	15	90	NA	NA	NA	NA	NA	NA	NA	NA	NA	22.84	NA	2	1	19	1	13	NA	NA	NA	2	0	2369	106.09	259.22	58.72	15	99.72	7.59	34.9	4.2	49.3	NA	NA	NA	NA	NA	2	NA	9
41952	36.2	130	2	40	25	27	61	5.896	72.49	1.231	309.3	34.22	13.4	2	2	71	3	NA	5	1	5	2	0	2260	92.56	207.22	45.1	10.4	117.53	5.06	20.1	3.6	49.6	5.5	5.607	1	2	2	1	1	9
41953	NA	NA	NA	NA	NA	NA	NA	NA	NA	NA	NA	32.25	NA	2	2	80	3	NA	4	1	5	2	0	1296	49.3	190.15	81.59	11.4	38.46	6.11	87.6	3.3	14.9	NA	NA	2	2	2	1	2	8
41954	62.1	230	NA	NA	NA	NA	NA	NA	NA	NA	NA	19.25	NA	NA	1	9	4	4	NA	NA	5	2	NA	2242	60.66	327.25	213.39	9.4	77.95	2.72	159.3	1.5	73.2	NA	NA	NA	NA	NA	1	NA	NA
41955	8.3	157	NA	48	18	28	143	4.939	65.42	2.393	279.6	17.96	15.3	2	1	17	1	11	NA	NA	1.41	2	NA	2472	169.24	313.4	84.36	33.2	61.07	8.92	7.1	13	14.6	5.3	NA	NA	NA	NA	1	NA	8
41957	24.9	126	NA	NA	NA	NA	NA	NA	NA	NA	NA	17.14	12.5	NA	1	7	2	1	NA	NA	1.79	2	NA	2256	98.58	239.55	138.32	9.2	101.68	6.24	2.6	5.9	25	NA	NA	NA	NA	NA	1	NA	NA
41958	13.1	113	1	46	17	22	80	4.784	72.49	0.644	345	24.54	15.4	2	1	26	1	NA	3	5	NA	2	0	3944	122.47	601.31	311.75	23	120.71	5.78	20.3	0.5	67	5.2	5.384	2	2	2	2	2	6
41959	6	163	NA	39	16	25	269	3.491	72.49	0.508	356.9	30.73	14.3	2	1	16	4	10	NA	NA	1.46	2	NA	1044	30.16	156.93	84.97	3.7	32.93	2.17	4.3	0.2	17.7	5.7	6.273	NA	NA	NA	1	NA	7
41960	3	41	1	43	16	28	67	4.913	113.15	1.185	446.1	25.8	13.3	2	2	80	3	NA	3	2	5	2	0	1132	42.41	131.08	60.15	7.9	22.54	1.98	16.4	0.3	25.2	5.7	NA	1	2	2	3	2	8
41961	5.6	32	1	45	25	18	70	3.776	60.11	1.908	214.1	30.45	14.3	2	1	46	3	NA	3	1	4.72	1	0	4167	161.58	383	71.47	44.4	226.09	8.72	49.3	3.1	134.1	7.7	NA	2	2	2	1	2	6
41962	3.7	30	1	41	33	25	75	4.888	90.17	1.829	350.9	29.51	16.5	1	1	48	3	NA	3	1	5	2	0	3479	108.06	393.78	178.74	21.8	136.91	5.67	17.1	3	66	5.3	6.217	2	2	2	3	2	7
41963	18.7	109	1	40	11	17	76	3.595	72.49	0.485	261.7	24.84	12.6	1	1	66	1	NA	2	1	0.06	2	0	2832	97.9	410.82	262.39	26.9	97.37	7.43	223.7	17.4	56.8	5.7	6.717	2	2	2	1	1	8
41964	4.7	136	1	40	23	19	73	5.948	63.65	1.773	327.1	36.47	14.7	2	1	42	3	NA	4	4	1.96	2	0	1983	75.29	223.33	129.37	7.2	88.8	4.89	12.1	7.3	47.3	5.1	5.218	2	2	2	1	1	7
41965	0.4	11	NA	41	16	18	31	4.81	45.97	1.976	261.7	26.08	13.1	2	2	37	5	NA	3	1	2.17	2	0	1431	103.85	177.52	58.91	12.8	35.02	12.55	58.4	4.3	44.7	5.3	NA	2	2	2	1	2	8
41966	218.5	55	2	42	18	20	83	4.422	94.59	2.676	333.1	21.36	14.8	1	1	62	5	NA	3	1	2.05	2	0	760	42.8	86.54	5.76	3.7	26.28	0.93	31.6	1	54.8	5.4	NA	2	1	1	1	1	8
41968	4.8	19	1	44	59	49	124	4.836	60.11	6.311	291.5	19.88	15.6	2	1	26	3	NA	2	6	0.77	2	0	2568	95.45	259.19	84.52	8	128.35	7.07	7	4.9	31.4	5.4	6.384	2	2	2	3	1	5
41969	12.3	214	2	38	31	25	67	5.405	66.3	2.066	339	32.58	14.3	1	2	61	3	NA	3	1	2.71	2	0	2023	61.76	299.5	133.28	24.1	67.22	8.34	176.9	4.7	111.8	5.6	5.773	1	2	2	1	2	7
41971	1.1	31	2	40	27	25	57	3.155	143.21	0.745	499.6	19.93	12.9	1	1	66	4	NA	3	1	0.88	3	0	1330	72.78	170.98	37.75	27.5	40.48	1.23	47.4	0.8	129	6.6	NA	1	2	2	1	1	6
41972	20.8	304	NA	42	53	46	67	4.396	66.3	2.631	333.1	36.47	13.4	2	2	26	3	NA	4	6	1.18	2	0	NA	NA	NA	NA	NA	NA	NA	NA	NA	NA	5.2	NA	2	2	2	1	1	6
41973	72.7	69	1	41	20	26	63	4.034	90.17	2.416	315.2	32.71	17.7	1	1	71	3	NA	4	3	2.35	1	0	2680	115.86	210.29	68.9	22.1	155.54	11.44	19.7	6.3	37.7	5.5	NA	2	1	1	1	1	8
41974	15.7	117	NA	NA	NA	NA	NA	NA	NA	NA	NA	15.39	13.8	NA	1	7	1	1	NA	NA	1.65	2	NA	1676	97.36	155.7	51.18	10	72.81	3.67	165.9	16.7	16.5	NA	NA	NA	NA	NA	1	NA	NA
41977	16.4	266	NA	NA	NA	NA	NA	NA	NA	NA	NA	26.36	13.9	NA	1	11	4	4	NA	NA	0.83	2	NA	NA	NA	NA	NA	NA	NA	NA	NA	NA	NA	NA	NA	NA	NA	NA	1	NA	NA
41979	13.2	45	NA	NA	NA	NA	NA	NA	NA	NA	NA	14.08	14.1	NA	1	6	1	0	NA	NA	0.71	2	NA	909	29.25	116.92	70.49	4.9	37.58	1.68	74	1.4	11.1	NA	NA	NA	NA	NA	1	NA	NA
41981	17.1	163	2	40	26	24	116	5.974	54.81	2.123	374.7	48.47	15.5	1	2	55	1	NA	5	3	5	2	0	3177	137.37	326.46	87.97	24.5	149.72	7.51	21.8	6.7	88.3	6.2	6.384	1	2	2	1	2	7
41982	19.8	187	2	NA	NA	NA	NA	NA	NA	NA	NA	33.48	NA	2	2	34	3	NA	3	1	NA	2	1	1985	59.08	236.3	114.3	22.5	97.18	3.21	92.2	3	40.1	NA	NA	2	2	2	1	2	7
41983	35.7	72	NA	42	18	21	94	6.594	72.49	0.711	214.1	23.48	14.1	2	2	71	3	NA	3	1	1.02	2	0	893	42.24	111.4	70.65	4.5	31.35	3.84	48.8	4.8	23.4	5	4.94	2	2	2	1	2	8
41984	15.4	100	NA	37	16	18	49	3.957	45.97	1.931	202.2	34.91	12	1	2	78	2	NA	4	5	0.8	2	0	254	10.72	30.95	14.87	0.9	10.1	1	1.7	2.5	2	6.5	5.44	1	2	2	1	2	7
41985	3.2	61	NA	44	19	34	135	2.974	60.11	0.734	208.2	21.81	15.1	2	1	16	1	10	NA	NA	0.63	2	NA	3899	88.62	523.77	184.99	30.6	169.86	2.9	34.3	0.8	92.3	5.4	5.495	NA	NA	NA	2	NA	8
41987	4.1	100	NA	NA	NA	NA	NA	NA	NA	NA	NA	20.24	13.5	NA	1	9	1	3	NA	NA	1.36	2	NA	NA	NA	NA	NA	NA	NA	NA	NA	NA	NA	NA	NA	NA	NA	NA	1	NA	NA
41988	2.1	35	1	46	14	19	76	5.508	68.07	1.739	214.1	23.95	14	2	2	52	3	NA	2	1	0.97	2	0	1290	86.15	104.78	35.92	5.5	56.83	3.03	7.1	0.4	8.9	5.5	5.273	2	2	2	1	1	6
41989	6.9	178	NA	46	24	30	435	4.965	54.81	0.689	261.7	17.59	12.5	NA	1	13	4	7	NA	NA	0.87	2	NA	1561	50.21	235.32	85.99	14.4	49.16	3.92	19.8	6.9	28.4	5.1	NA	NA	NA	NA	1	NA	NA
41990	17.3	80	1	44	130	125	92	5.405	75.14	2.247	481.8	37.86	16.7	2	1	45	1	NA	1	5	1.99	2	0	5075	115.49	524.38	79.04	57.1	116.59	2.67	44.9	2	50	5.7	6.106	2	2	2	3	1	8
41991	10.4	39	1	43	20	25	68	5.198	66.3	2.123	297.4	27.24	15.1	2	1	66	1	NA	1	1	0.35	2	1	1734	144.22	190.75	42.51	17	42.58	7.32	59	2.6	86.8	7.5	7.494	1	2	2	2	1	5
41993	8	74	1	44	21	23	41	6.439	57.46	0.598	243.9	19.67	14.1	2	2	59	3	NA	5	1	5	2	0	2182	66.68	194.76	98.07	16.9	130.74	0.73	192.4	0.4	90.2	5.6	5.662	1	2	2	1	1	7
41994	5	98	NA	45	26	24	84	3.414	73.37	1.264	416.4	33.13	16	2	1	17	3	11	NA	NA	4.26	2	NA	930	48.31	125.91	58.01	2.7	25.74	0.74	1	0.6	7.6	4.8	5.495	NA	NA	NA	1	NA	8
41997	10.8	121	NA	45	19	20	208	3.853	39.78	1.479	362.8	37.87	13.8	NA	1	12	1	5	NA	NA	1.81	2	NA	1046	45.99	95.45	44.14	5.7	54.68	1.6	15.5	2.1	41.2	4.8	5.273	NA	NA	NA	1	NA	NA
41998	3.2	94	1	43	52	32	69	3.931	72.49	2.247	303.3	24.84	15.8	2	1	20	4	NA	3	5	1.24	2	1	4381	205.79	426.19	159.35	13.4	181.63	14.85	128.6	2.7	115.3	5.4	5.718	2	2	2	1	1	10
42000	3	35	2	49	20	26	61	6.155	81.33	1.964	327.1	22.48	14.3	1	1	51	3	NA	5	1	5	2	0	1553	49.72	176.06	44.17	11.5	73	0.73	619.9	0.5	32	5.4	5.273	2	2	2	1	1	7
42001	9.7	230	1	46	35	21	68	4.319	91.94	2.416	368.8	25.62	15.4	2	1	22	3	NA	3	5	3.69	2	0	2477	120.07	172.03	52.34	4.4	99.98	8.96	44.5	2	14.8	4.9	5.995	2	2	2	1	2	8
42002	3.7	155	1	43	38	30	62	7.215	116.69	1.276	565.1	31.25	16.3	1	1	52	4	NA	5	3	5	2	0	1634	54.07	166.08	19.06	7.2	69.09	2.11	13.1	0.9	79.5	5.3	5.551	1	2	2	1	2	5
42003	363.5	105	1	42	25	40	96	5.198	116.69	1.897	267.7	25.31	10.4	1	1	68	1	NA	1	2	0.33	2	0	1198	43.32	172.53	83.08	9.5	38.4	3.88	196.3	6.5	21.7	6.2	NA	2	2	2	1	2	5
42004	60.4	152	1	45	60	43	111	6.103	72.49	16.483	356.9	33.05	18.5	1	1	52	1	NA	3	1	5	2	0	6052	224.24	528.14	145.79	48.3	303.4	7.93	308.7	6.7	140.7	4.8	7.05	2	2	2	1	2	7
42005	4.5	22	1	NA	NA	NA	NA	NA	NA	NA	NA	29.44	16.7	1	1	80	3	NA	4	2	4.9	2	0	868	44.74	110.33	46.15	4.9	26.86	1.03	0.9	1.3	11.9	6.1	NA	1	9	2	1	1	9
42006	7.2	132	NA	NA	NA	NA	NA	NA	NA	NA	NA	22.44	13.1	NA	1	9	1	3	NA	NA	1.41	2	NA	1066	59.16	137.97	50.12	13.3	32.03	4.36	17	6.1	9.5	NA	NA	NA	NA	NA	1	NA	NA
42009	36.6	78	1	40	31	39	142	5.534	57.46	0.745	279.6	31.84	12.2	1	2	38	3	NA	3	3	0.57	2	0	1767	63.88	202.17	53.69	16.2	79.53	4.67	29.3	1.3	48.9	5.5	5.607	1	2	2	1	1	6
42010	6.5	108	1	48	32	25	61	5.974	61.88	2.461	362.8	23.47	14.9	2	1	24	1	NA	2	5	1.43	2	0	NA	NA	NA	NA	NA	NA	NA	NA	NA	NA	5.1	NA	2	2	2	1	2	7
42011	24.1	321	NA	38	25	30	331	2.896	54.81	1.05	136.8	28.04	13.1	NA	1	12	4	4	NA	NA	0.44	2	NA	862	45.89	121.78	60.89	7	21.22	2.77	53.9	0.3	8.5	4.8	4.996	NA	NA	NA	1	NA	NA
42015	12.2	55	2	48	22	27	27	4.112	73.37	2.439	279.6	20.31	13.1	1	2	79	3	NA	4	1	3.75	2	0	1550	34.22	295	178.39	30	34.1	1.33	138.4	0.3	109.9	5.7	NA	1	2	2	3	2	7
42016	6.9	203	1	47	29	25	72	5.482	90.17	1.344	368.8	25.61	16.3	2	1	24	3	NA	5	6	2.64	2	0	3170	149.19	296.26	99.26	20.8	146.22	5.2	11.5	7.7	90.3	5.1	NA	2	2	2	1	2	8
42018	19.2	168	1	45	34	24	66	5.689	90.17	2.145	392.6	27.64	16.5	2	1	62	1	NA	1	6	1.01	2	0	2837	91.03	455.28	230.91	23.9	77.51	4.19	40.3	6.7	71.1	5.5	NA	2	2	2	1	1	7
42021	1.1	30	2	47	42	38	44	4.319	81.33	1.253	321.2	26.03	15.9	1	1	44	1	NA	1	1	1.74	2	0	1789	128.27	161.76	77.84	18.2	72.83	4.84	128.6	6.2	389.2	5.6	3.608	1	2	2	3	1	6
42022	37.4	371	NA	43	12	19	132	4.681	59.23	0.994	208.2	21.5	12.9	NA	2	14	2	7	NA	NA	0.36	2	NA	928	23.62	149.35	99.83	8.2	28.46	3.25	68.9	4	17	5.6	NA	NA	NA	NA	1	NA	NA
42023	18.2	297	1	41	23	24	64	4.5	81.33	1.389	428.3	24.31	13.9	2	2	30	1	NA	2	4	0.3	2	0	2558	148.3	176.78	56.58	12.3	106.24	5.21	31.2	3.5	38	4.8	NA	2	2	2	2	1	6
42024	4.9	175	1	44	22	28	78	5.301	90.17	1.818	392.6	23.49	16.9	2	1	36	3	NA	2	1	3.15	2	0	6292	238.39	843.86	455.8	23.1	197.48	17.73	7.5	22.6	113.8	5	NA	1	2	2	3	1	8
42025	10.2	144	2	37	10	14	69	5.327	63.65	0.553	190.3	29.95	11.1	2	2	43	4	NA	3	5	1.93	2	1	1025	30.62	147.01	99.4	3.5	36.55	0.57	8.1	0.2	32.9	5.7	5.329	1	2	2	3	1	5
42026	12.3	85	2	41	38	30	55	4.784	72.49	0.926	362.8	35.84	14.5	1	1	71	3	NA	1	1	4.37	2	0	596	43.51	73.45	57.35	9.6	16.28	0.89	155.4	1.9	14	5.5	NA	1	2	2	1	2	7
42027	33.4	137	NA	NA	NA	NA	NA	NA	NA	NA	NA	20.53	14.1	NA	2	9	1	3	NA	NA	2.25	2	NA	2321	95.53	224.07	95.91	28	120.78	7.53	19.6	7.2	34.8	NA	NA	NA	NA	NA	1	NA	NA
42028	9.6	108	2	47	28	24	66	4.629	111.38	0.7	392.6	17.96	14.7	1	1	45	4	NA	3	5	3.38	2	0	1219	36.73	116.94	20.9	12.6	68.97	1.59	30.8	0.6	58.6	6.1	4.996	2	2	2	2	2	5
42029	2.7	21	2	47	31	29	72	9.439	55.69	5.306	267.7	27.94	14.3	1	2	71	3	NA	2	2	1.25	2	1	1941	51.46	286.26	148.73	22	74.67	12.34	106.4	2.9	68.6	5.8	NA	1	2	2	3	2	7
42030	0.4	14	NA	41	17	29	67	5.25	90.17	0.565	196.3	20.63	13.4	2	2	33	3	NA	4	1	5	2	0	1353	48.46	201.51	94.87	9.5	39.99	4.3	15.8	0.5	27.3	5.4	NA	2	2	2	1	2	8
42031	11.6	120	NA	NA	NA	NA	NA	NA	NA	NA	NA	16.13	NA	NA	1	6	3	0	NA	NA	1.76	2	NA	1760	42.61	257.82	124.04	13.1	64.74	4.6	29.2	2.5	37.6	NA	NA	NA	NA	NA	1	NA	NA
42033	4.1	12	1	NA	NA	NA	NA	NA	NA	NA	NA	39.98	NA	1	1	63	4	NA	1	2	0.1	2	0	2024	105.94	149.38	67.02	11.5	77.4	3.11	62.1	1.2	1018.8	NA	NA	1	2	2	1	2	8
42034	3.5	119	NA	48	48	35	51	5.094	81.33	0.723	333.1	21.8	15.2	2	1	29	5	NA	2	1	NA	2	0	1314	63.32	109.5	35.85	3	39.14	1.96	32.8	2.1	35.8	5.3	NA	2	2	2	3	2	7
42035	26.3	133	2	40	20	19	88	4.241	76.02	1.648	327.1	34.4	13.6	2	1	51	2	NA	5	1	1.13	2	0	784	63.93	77.26	15.03	8.1	25.12	1.24	35	2.4	685.6	7	NA	2	2	2	3	2	6
42037	3.3	79	1	40	20	26	62	4.577	81.33	2.123	475.8	NA	13.3	1	1	75	3	NA	5	5	NA	1	0	1655	61.65	221.71	123.35	6.6	59.33	8.92	24.4	9.9	113.9	6.4	NA	1	2	2	1	2	8
42038	7.5	125	NA	NA	NA	NA	NA	NA	NA	NA	NA	16.68	12.3	NA	1	6	5	0	NA	NA	5	2	NA	1060	39.44	176.5	69.9	12.2	24.1	5.42	123.3	4.5	25.6	NA	NA	NA	NA	NA	1	NA	NA
42040	19.7	289	NA	45	20	27	89	3.543	71.6	0.666	321.2	21.64	12.6	2	1	19	2	13	NA	NA	3.42	2	0	4331	93.22	641.03	427.17	22	159.91	6.23	656.5	3.7	61.7	4.8	5.551	NA	NA	NA	1	NA	9
42041	36.2	131	2	43	15	32	84	4.37	90.17	1.614	386.6	22.62	15.2	2	1	80	3	NA	1	1	1.31	2	0	761	29.14	93.04	16.39	15	31.81	0.63	18.6	0.7	30.2	5.4	NA	2	1	2	1	2	8
42042	12.7	23	1	NA	NA	NA	NA	NA	NA	NA	NA	23.6	NA	1	1	76	2	NA	1	2	1.7	2	1	1303	56.79	168.23	57.12	26.7	44.38	2.99	22.5	3.7	145.3	NA	NA	1	2	2	1	2	3
42043	2.8	95	1	45	65	41	55	5.586	71.6	3.613	422.3	32.02	15	2	1	38	1	NA	2	1	0.96	2	0	3830	122.45	523.23	269.84	28.2	113.91	7.68	124.7	10.2	100.3	6.2	NA	9	9	9	2	9	8
42044	8.8	40	NA	48	11	19	83	3.879	45.97	1.095	249.8	19.78	14.6	NA	2	13	2	6	NA	NA	1.45	2	NA	2600	103.17	368.8	204.86	16.7	82.78	11.3	288.9	16.1	170.4	4.9	NA	NA	NA	NA	1	NA	NA
42045	6.6	135	1	42	35	26	90	6.439	72.49	1.603	386.6	26.3	15.7	2	1	53	3	NA	4	3	5	2	0	2217	102.05	246.03	144.24	22.5	97.31	5.15	190.9	4.4	824.3	5.5	5.329	2	2	2	1	1	7
42047	4.7	131	2	39	18	18	64	5.094	87.52	0.813	303.3	36.27	12.7	2	2	52	3	NA	3	1	3.69	2	1	1466	60.45	210.93	58.87	41.4	57.38	4.95	16.1	2.6	11.6	5.4	5.495	1	2	2	1	2	8
42048	243.5	201	NA	46	66	45	104	7.629	63.65	5.713	374.7	32.97	18	2	1	50	5	NA	3	1	0.98	2	0	NA	NA	NA	NA	NA	NA	NA	NA	NA	NA	7.5	11.158	2	2	2	3	1	7
42049	6	253	1	45	34	29	91	5.017	79.56	4.719	374.7	28.09	15.7	2	1	44	3	NA	4	1	5	2	0	2648	96.6	345.74	124.76	20.1	99.01	3.99	27.4	5.7	75.5	4.7	NA	2	2	2	1	2	7
42050	5.2	149	2	40	17	29	73	6.103	99.01	1.411	273.6	26.49	16.3	2	1	52	3	NA	5	3	5	1	0	1687	61.83	352.3	115.44	113.9	48.61	10.63	180.9	3.3	1377.2	7	20.983	2	2	2	1	2	7
42051	1.3	20	NA	NA	NA	NA	NA	NA	NA	NA	NA	21.35	NA	2	2	16	4	9	NA	NA	1.99	2	NA	747	10.73	71.03	20.4	3.9	48.28	0.23	14.8	0.1	50.5	NA	NA	NA	NA	NA	1	NA	7
42052	5.7	90	NA	35	42	38	74	5.534	45.97	2.089	297.4	44.68	12.5	2	2	33	1	NA	3	4	0.39	2	0	2072	48.53	323.55	113.72	22.2	68.83	0.93	54.5	1.4	65.6	6	NA	2	2	2	1	2	7
42053	32.5	175	2	46	18	23	95	5.508	66.3	0.44	196.3	23.38	12.5	2	2	38	1	NA	5	1	5	2	0	3137	134.33	338.09	125.86	25.2	141.36	3.17	165.3	4.2	71	5.3	4.94	2	2	2	1	2	7
42054	30.9	118	NA	NA	NA	NA	NA	NA	NA	NA	NA	15.6	NA	NA	2	6	4	0	NA	NA	0.18	2	NA	3494	97.13	529.04	252.6	25.4	114.05	4.89	226.5	1.4	52.9	NA	NA	NA	NA	NA	1	NA	NA
42055	26	253	1	39	38	23	77	4.991	54.81	1.456	452	40.54	14.1	2	2	27	1	NA	1	6	0.18	2	1	559	9.46	103.38	65.85	2.5	13.13	0.08	14.4	0.1	11.2	5.3	NA	1	2	2	1	1	4
42056	2	51	1	47	26	27	50	5.689	87.52	3.714	392.6	33.81	12.9	2	2	57	3	NA	4	1	1.29	2	0	1643	56.63	83.65	39.47	6.1	86.79	2.84	42.6	2.4	48.8	5.8	5.273	2	2	2	1	1	8
42057	1011	219	1	38	26	22	73	6.232	72.49	3.06	404.5	40.5	16.5	2	1	37	3	NA	3	1	0.58	2	1	1796	80.89	222.16	114.87	8.5	65.21	4.67	13.2	1.1	29.2	5.7	5.94	1	2	2	1	1	12
42058	5.9	125	1	39	23	20	77	3.827	79.56	1.163	368.8	50.74	12.6	2	2	33	3	NA	4	5	0.74	2	0	1570	45.07	272.03	164.1	16.8	38.37	1.76	58.9	2.4	25.9	6	6.772	2	2	2	1	1	8
42059	28.5	226	1	43	14	20	63	5.948	72.49	1.434	303.3	24.76	14.1	2	1	46	3	NA	4	1	5	2	0	2579	134.81	239.88	120.4	21.2	121.69	7.47	92.3	2.5	58.2	5.4	NA	2	2	2	2	2	6
42061	11.6	136	1	43	22	23	59	5.482	63.65	2.563	273.6	36.47	12.7	2	2	23	1	NA	2	3	0.41	2	1	1488	55.06	125.44	25.31	8.4	67.55	5.62	5	0.3	59.2	5.5	NA	2	2	2	1	1	7
42062	5	176	1	46	17	22	88	5.456	81.33	2.235	249.8	24.32	15.1	2	1	30	3	NA	3	1	5	2	0	1961	125.95	255.5	112.14	14.8	48.34	1.8	146.7	1.2	39.5	5.5	NA	2	2	2	3	1	6
42064	27.5	138	2	40	23	24	76	3.931	52.16	1.118	267.7	31.02	14	1	2	48	4	NA	4	5	1.71	2	0	2694	53.9	379.04	244.17	10.4	111.07	1.98	228.2	3.2	152.8	5	NA	2	2	2	1	2	6
42065	1.4	18	1	47	42	34	63	5.353	63.65	3.545	237.9	28.02	14.8	2	2	59	1	NA	3	1	5	2	0	1976	59.51	216.29	93.09	33.1	94.63	4.86	147.8	3.2	103.5	5.7	NA	1	2	2	1	2	8
42066	6.3	13	1	44	17	19	79	3.595	55.69	0.519	160.6	25.36	14.3	2	2	38	3	NA	4	1	0.99	2	0	2108	112.77	215.61	100.49	20.1	92.19	6.33	63	4.5	282.7	5.3	NA	2	2	2	1	1	7
42067	NA	NA	NA	NA	NA	NA	NA	NA	NA	NA	NA	31.66	NA	2	1	63	3	NA	4	1	1	2	0	1634	74.94	191.1	83.82	14.2	64.71	6.67	24	9	43.5	NA	NA	2	2	2	1	1	9
42068	17.4	261	NA	43	20	34	96	4.81	81.33	0.339	327.1	23.82	14.8	2	1	16	4	9	NA	NA	2.97	2	NA	2159	120.07	291.78	117.5	13.4	55.83	5.76	16.2	0.4	31.3	4.9	5.162	NA	NA	NA	3	NA	7
42069	7.3	103	1	41	19	23	37	4.267	45.97	0.892	303.3	24.39	13.2	2	2	36	3	NA	4	1	0.91	2	0	2668	105.7	282.75	124.17	27.7	134.7	8.06	13.2	8.1	15.7	5.3	5.107	2	2	2	1	1	7
42070	3.4	23	NA	NA	NA	NA	NA	NA	NA	NA	NA	15.49	13.3	NA	1	7	1	1	NA	NA	1.16	2	NA	NA	NA	NA	NA	NA	NA	NA	NA	NA	NA	NA	NA	NA	NA	NA	1	NA	NA
42071	3.6	54	1	38	15	19	62	3.801	63.65	1.276	214.1	27.06	13.1	1	2	44	3	NA	3	1	1.99	2	1	2961	70.69	255.72	55.71	10.9	119.6	2.63	14.4	2.1	44.3	5.4	5.495	1	2	2	3	1	6
42072	5	172	NA	45	42	25	73	3.957	72.49	1.242	392.6	25.26	16	2	1	19	4	12	NA	NA	0.4	2	0	2323	88.45	257.63	121.59	6.9	104.76	5.29	8.6	0.9	48.5	5.4	5.718	NA	NA	NA	1	NA	6
42073	9.7	134	1	43	21	29	65	5.974	61.88	0.497	321.2	28.13	14.9	2	1	42	1	NA	2	6	1.93	2	0	1487	64.7	212.39	104.94	20.4	46	1.5	167.7	2.1	148.3	5.8	4.607	2	2	2	1	2	7
42074	2.4	80	1	39	23	24	69	4.707	90.17	1.716	327.1	25.47	17	2	1	77	3	NA	5	1	NA	1	0	3315	178.56	360.66	169.29	27.7	119.62	10.24	152.4	17.1	34.9	5.3	NA	2	2	2	1	1	7
42075	48	69	1	43	51	54	116	3.672	61	2.721	356.9	33.09	16.8	1	1	46	3	NA	3	1	3.77	2	0	2726	30.34	586.89	480.85	8.4	37.79	1.58	17.7	0.1	14.4	8.8	NA	2	2	2	1	1	7
42076	6.6	38	NA	NA	NA	NA	NA	NA	NA	NA	NA	17.36	13.5	NA	2	6	1	0	NA	NA	1.1	2	NA	1263	63.69	202.33	105.88	13.2	25.12	2.99	174.6	2.9	218.4	NA	NA	NA	NA	NA	1	NA	NA
42077	5.2	98	1	44	20	18	68	6.749	81.33	1.84	309.3	28.05	14.7	2	1	49	3	NA	3	5	5	2	0	2256	88.96	288.19	105.93	9.1	83.95	13.45	18.7	9.2	32.1	5.7	NA	2	2	2	1	1	7
42078	9.9	165	NA	NA	NA	NA	NA	NA	NA	NA	NA	16	13.8	NA	2	11	4	5	NA	NA	0.53	2	NA	3962	97.74	555.24	246.2	30.5	160.84	7.81	137.8	7.7	142.5	NA	NA	NA	NA	NA	1	NA	NA
42079	88.1	118	1	44	14	24	116	3.129	116.69	1.084	618.6	20.71	11.8	1	1	80	3	NA	5	1	3.65	2	0	1441	40.68	138.27	63.29	7.7	54.61	1.85	94.4	3.6	42.9	5.5	5.273	2	1	2	1	1	7
42080	6.7	167	NA	48	18	28	273	4.836	63.65	1.355	243.9	NA	15.6	2	1	16	3	9	NA	NA	0.87	2	NA	NA	NA	NA	NA	NA	NA	NA	NA	NA	NA	5.2	NA	NA	NA	NA	1	NA	7
42081	NA	NA	1	NA	NA	NA	NA	NA	NA	NA	NA	19.48	NA	2	1	39	3	NA	4	5	2.27	2	0	2513	101.1	269.45	107.52	19.2	115.82	6.64	115.9	8.7	56.9	NA	NA	2	2	2	3	1	7
42082	5.3	223	1	42	37	31	72	4.81	78.68	2.495	273.6	23.14	14.9	2	1	33	4	NA	4	6	0.67	2	0	2217	51.36	367.6	182.72	17.4	64.15	3.43	25	2.8	35	5.6	NA	2	2	2	2	1	8
42083	7.1	286	1	44	24	26	53	4.888	81.33	0.666	309.3	30.86	13.9	2	1	34	4	NA	3	4	1.47	2	0	2727	85.14	268.01	82.08	15.9	86.58	5.96	115.8	2.4	287.8	5.2	5.162	2	2	2	1	1	8
42085	10.6	128	1	39	21	25	73	5.896	62.76	0.598	172.5	17.85	13.4	2	2	57	3	NA	2	3	0.43	2	1	2418	36.2	301.13	184.82	6.3	122.83	1.36	14.8	1.1	53.9	5.9	4.774	2	2	2	3	1	6
42087	5.6	227	2	37	14	20	62	4.577	77.79	0.644	452	48.34	14.3	1	2	32	4	NA	5	5	3.37	2	0	1938	106.63	111.13	15.05	11.8	116.72	4.94	58.5	2.1	114.2	4.9	4.663	2	2	2	1	2	8
42089	8.3	92	NA	NA	NA	NA	NA	NA	NA	NA	NA	21.72	12.6	NA	1	10	3	4	NA	NA	4.01	2	NA	1852	66.56	279.57	158.07	13.1	54.71	1.95	5.8	0.8	32.8	NA	NA	NA	NA	NA	1	NA	NA
42091	8.8	208	2	49	21	25	59	3.491	72.49	0.621	297.4	21.14	16.3	2	1	22	3	NA	3	1	3.18	2	0	2825	86.69	396.92	237.1	13.6	101.2	6.97	209.7	8.1	33.5	4.8	5.662	2	2	2	3	2	6
42094	5.1	111	1	35	106	172	65	4.732	54.81	1.321	345	31.09	14	1	2	55	4	NA	2	3	0.77	2	0	1258	40.18	192.32	90.82	6.8	36.73	0.98	9.9	0.1	18.4	5.5	NA	1	2	2	1	2	99
42096	4.7	53	1	46	43	34	56	5.379	83.1	10.771	374.7	28.66	15.1	2	1	35	5	NA	5	1	3.3	2	0	2339	79.29	331.28	125.79	16.8	80.78	2.77	230.2	2.9	331.7	5.8	NA	2	2	2	1	2	7
42097	11.3	178	NA	47	15	26	346	4.138	54.81	1.242	309.3	18.43	14.6	NA	1	13	1	5	NA	NA	1.14	2	NA	2429	124.74	333.93	150.04	20.4	77.5	16.59	30.3	19.5	31	5.3	5.94	NA	NA	NA	1	NA	NA
42098	49	206	NA	40	16	23	603	3.776	67.18	0.7	303.3	19.37	14.1	NA	1	13	4	6	NA	NA	2.18	2	NA	3408	100.4	458.49	220.24	30.7	136.03	4.36	325.1	3.4	38.2	7	NA	NA	NA	NA	1	NA	NA
42099	5.8	71	1	42	42	33	65	4.319	107.85	2.043	380.7	36.66	16.7	1	1	66	3	NA	5	1	4.38	2	0	231	8.73	7.46	1.89	4.6	20.42	0	0	0	0.2	5.7	6.162	1	2	2	1	1	6
42100	8	237	1	42	31	28	72	4.215	90.17	1.829	309.3	31.37	15	2	1	32	2	NA	1	5	1.93	2	1	NA	NA	NA	NA	NA	NA	NA	NA	NA	NA	5.5	NA	2	2	2	2	2	10
42101	14.8	152	NA	45	17	18	80	5.56	69.84	3.522	327.1	24.98	16.1	NA	1	15	5	8	NA	NA	4.14	2	NA	3745	146.53	565.46	211.36	33.1	102.66	8.98	270.4	11.3	85.4	4.9	NA	NA	NA	NA	1	NA	NA
42102	14.9	89	1	NA	NA	NA	NA	NA	NA	NA	NA	33.63	NA	2	2	58	4	NA	2	1	2.43	2	0	1153	23.76	208.37	115.64	4.6	26.68	7.54	20.5	6	8.2	NA	NA	2	2	2	1	2	6
42103	15.4	237	2	42	46	58	52	4.267	72.49	0.824	309.3	29.17	15.4	1	2	67	4	NA	3	1	3.07	2	0	1252	80.12	111.77	48.24	10.5	55.34	1.46	24.8	0.7	16.7	5.5	7.438	2	2	2	1	1	8
42104	12.4	49	1	41	15	15	58	6.749	63.65	1.039	255.8	29.04	14.3	2	2	71	3	NA	4	2	2.14	2	0	764	45.83	81.99	39.01	6.8	16.58	2.38	146.5	0.8	156.4	5.6	NA	2	2	2	1	2	8
42105	22	251	NA	45	15	21	292	2.948	37.13	0.768	297.4	15.88	13.6	NA	1	13	3	6	NA	NA	3.79	2	NA	3201	92.28	392.84	136.92	45.6	160.26	6.83	125	4.5	13.7	5.5	NA	NA	NA	NA	1	NA	NA
42106	12.5	169	1	42	24	22	67	7.396	103.43	1.253	339	33.97	15.2	2	1	46	4	NA	5	1	5	2	0	3062	146.95	374.03	109.03	50.6	122.15	21.28	92.4	15.7	191.3	5.7	NA	2	2	2	1	2	6
42107	2.1	28	1	41	19	25	69	6.258	107.85	2.066	416.4	25.7	12.9	1	1	78	3	NA	5	1	4.38	2	0	1410	46.08	205.53	90.5	22.7	50.66	3.89	72.9	2	49.2	6	NA	2	2	2	2	1	7
42108	266.5	37	2	38	17	17	66	5.172	59.23	3.669	261.7	34.99	15	1	2	44	3	NA	3	1	0.79	1	1	1861	70.14	193.31	125.31	13.1	92.46	9.84	38.2	17.3	92.1	7.3	NA	1	2	2	1	1	8
42109	1.9	67	1	47	15	18	59	5.379	65.42	0.531	220.1	19.96	12.9	2	2	29	5	NA	4	1	3.57	2	0	1832	68.24	217.72	108.13	12.4	63.43	6.35	134.4	8.6	17.5	5.1	5.273	2	2	2	3	2	9
42110	5.9	110	NA	39	48	37	55	6.103	49.5	2.439	345	35.28	12	2	2	52	2	NA	2	1	3.57	2	0	2039	78.59	338.79	203.76	32	47.12	2.08	406	5.6	335.5	6.1	NA	1	2	2	1	2	8
42111	8	172	1	40	25	21	73	3.827	65.42	1.953	249.8	26.95	16.5	2	1	30	3	NA	3	1	2.45	2	0	2846	86.01	396.1	230.14	16.1	104.52	4.05	20.5	0.5	57.8	5.4	NA	2	2	2	3	1	6
42112	8.1	150	NA	NA	NA	NA	NA	NA	NA	NA	NA	21.31	12.5	NA	1	11	3	5	NA	NA	4.36	2	NA	2183	58.51	356.15	237.92	13.3	61.85	4.63	178.8	1.3	100.4	NA	NA	NA	NA	NA	1	NA	NA
42117	8	85	NA	NA	NA	NA	NA	NA	NA	NA	NA	20.22	11.6	NA	1	6	2	0	NA	NA	1.13	2	NA	2024	53.47	319.8	204.89	7.2	59.77	4.13	48.3	13.3	23.3	NA	NA	NA	NA	NA	1	NA	NA
42118	3.5	11	2	46	14	16	48	4.784	48.62	0.271	261.7	21.73	13.4	2	2	23	3	NA	1	1	2.5	2	0	2446	80.22	269.33	119.22	19.5	121.81	5.57	151.8	4.1	107.5	4.8	4.718	2	2	2	3	2	7
42119	21.4	36	1	39	23	18	81	6.362	54.81	1.998	279.6	37.42	13.6	2	2	38	3	NA	2	3	0.46	2	0	1628	55.93	227.7	113.12	7.5	55.06	2.88	90.4	4.8	12.4	5.5	6.106	2	2	2	1	1	7
42120	8.1	184	2	47	31	42	44	5.198	99.01	0.948	505.6	23.57	15.2	2	1	72	5	NA	5	2	5	2	0	2182	112.4	232.1	90.01	23.6	95.2	2.12	164.7	4.5	183.2	5.9	6.273	1	2	2	1	2	8
42121	4.6	109	NA	41	36	28	95	5.017	54.81	1.434	321.2	32.73	16.4	2	2	16	3	10	NA	NA	2.18	2	NA	2056	98.97	309.42	119.63	31.1	53.13	9.93	36.2	11.6	27	4.2	NA	NA	NA	NA	1	NA	6
42123	41.2	76	1	46	32	26	46	4.474	72.49	1.219	339	26.51	17.1	1	1	61	2	NA	4	1	1.25	2	0	1053	40.32	166.26	67.05	16.4	27.63	2.7	5.1	6.7	25.6	4.7	6.384	2	2	2	1	2	6
42124	19.7	81	1	45	26	28	40	3.414	94.59	0.768	374.7	28.14	15.7	1	1	66	4	NA	4	3	5	1	0	2271	86.15	178.99	74.34	17.3	114.76	2.34	150.9	2.6	191.3	5.6	NA	2	2	2	1	1	7
42125	43	318	1	42	39	32	77	4.344	99.89	2.269	142.8	31.14	16.2	1	1	80	4	NA	1	1	2.36	2	0	1420	35.15	193.39	118.27	6.2	58.47	4.61	15.4	4	14.4	5.7	NA	2	2	2	1	2	5
42126	15	122	1	44	25	28	67	6.491	81.33	3.714	362.8	31.38	14.5	2	1	50	3	NA	4	1	5	2	0	4790	197.56	397.4	141.8	23.5	236.99	9.87	194.5	11.4	140.9	5.6	NA	2	2	2	3	1	6
42127	3.7	34	2	40	13	16	80	5.172	63.65	2.258	333.1	28.77	14.4	1	2	60	2	NA	2	1	1.26	2	1	1741	52.64	247.15	111.51	15.6	64.7	3.01	44.9	3.1	41.2	5.2	4.885	1	2	2	1	2	7
42128	2.8	27	NA	NA	NA	NA	NA	NA	NA	NA	NA	24.76	NA	NA	2	11	3	4	NA	NA	4.12	2	NA	2314	71.36	316.88	140.41	18.9	87.23	3.05	38	3.1	109.4	NA	NA	NA	NA	NA	1	NA	NA
42129	2	33	NA	NA	NA	NA	NA	NA	NA	NA	NA	14.24	13.3	NA	2	11	3	4	NA	NA	1.09	2	NA	1238	41.28	160.39	47.16	7	46.74	3.36	21.4	4	29.6	NA	NA	NA	NA	NA	1	NA	NA
42130	2.3	46	NA	40	34	27	51	4.344	53.04	1.129	190.3	23.33	12.5	2	2	41	3	NA	3	1	5	2	0	2450	137.64	282.8	93.97	26.1	88.75	7.16	57	3.9	119.9	5.1	NA	2	2	2	1	2	7
42131	10.5	257	1	48	14	21	59	3.439	84.86	0.35	345	22.11	15.2	2	1	28	3	NA	3	4	1.06	2	0	2254	59.65	366.44	161.23	20.5	63.71	1.59	53	0.8	134.6	5.3	NA	2	2	2	3	1	5
42132	2.7	91	1	38	17	18	57	4.836	64.53	1.581	345	45.48	14.3	2	2	37	3	NA	5	3	1.08	2	0	2161	100.64	227.81	107.94	16.1	95.76	8.29	43.6	8.9	56.3	5.7	5.995	2	2	2	1	2	5
42133	5.3	82	1	42	37	32	88	8.017	72.49	4.866	356.9	31.03	13.6	1	2	63	1	NA	4	1	5	2	0	1448	88.98	215.63	115.79	18	27.49	4.56	194.2	8.6	230.8	5.9	NA	2	2	2	1	2	8
42134	4.9	46	1	39	15	16	37	4.086	54.81	0.79	160.6	22.74	12.5	2	2	27	1	NA	3	1	1.31	2	0	1986	75.98	278.67	164.03	15.3	66.86	6.15	35.1	10.3	98.7	5.3	4.441	2	2	2	2	2	8
42135	17.6	88	2	46	31	18	49	6.646	58.34	2.134	303.3	23.72	15.4	1	1	50	3	NA	2	3	2.88	1	0	3165	131.61	287.37	81.15	18	166.35	5.41	20.4	2.3	57.6	10.5	16.264	2	2	2	2	1	8
42136	9.2	137	NA	NA	NA	NA	NA	NA	NA	NA	NA	13.55	11.8	NA	1	10	4	3	NA	NA	1.83	2	NA	1524	48.33	238.18	97.77	14.9	46.55	4.68	32.3	4.9	39	NA	NA	NA	NA	NA	1	NA	NA
42137	3.9	149	1	43	31	25	52	5.689	90.17	2.269	380.7	24.96	15.6	2	1	39	3	NA	4	1	5	2	0	2608	73.44	466	302.11	25.7	44.44	3.01	314.5	3.9	25.1	5.3	NA	2	2	2	1	2	8
42138	35.2	172	NA	NA	NA	NA	NA	NA	NA	NA	NA	30.05	NA	2	2	19	4	13	NA	NA	0.33	2	0	957	43	138.04	58.85	14.4	27.44	2.97	128.5	3.2	232.6	NA	NA	NA	NA	NA	1	NA	7
42139	10.3	142	NA	38	29	25	95	3.569	45.97	1.773	350.9	46.69	14.4	2	1	18	1	11	NA	NA	1.45	2	0	1261	43	253.74	132.03	12.9	12.45	5.37	368.1	4.9	17.3	5.4	NA	NA	NA	NA	1	NA	6
42141	6.2	66	NA	43	17	24	67	3.982	49.5	0.474	261.7	17.9	12.6	2	2	16	4	10	NA	NA	0.36	2	NA	1961	70.74	217.49	95.93	12.3	93.94	1.63	6.8	0.2	20.3	5.4	5.162	NA	NA	NA	1	NA	6
42142	4.8	31	NA	NA	NA	NA	NA	NA	NA	NA	NA	16.12	14.4	NA	2	8	1	2	NA	NA	4.53	2	NA	1800	74.88	236.73	146.42	14.8	63.34	5.99	154.3	6.2	33	NA	NA	NA	NA	NA	1	NA	NA
42143	7.7	89	2	41	26	26	58	3.982	66.3	2.585	321.2	28.82	14.4	2	2	53	3	NA	2	1	4.64	2	1	3696	45.36	324.27	173.76	17.9	254.34	1.5	25.7	1	275.9	5.5	NA	2	2	2	3	1	4
42144	5	21	1	50	110	69	126	5.922	45.97	6.943	267.7	23.74	15.6	2	2	51	1	NA	2	4	0.58	2	0	3039	81.33	407.27	215.55	25.3	127.34	7.93	62.1	9.7	62	5.7	5.218	1	2	2	1	1	7
42145	85.4	207	NA	46	13	22	197	4.163	70.72	1.355	309.3	18.93	14.4	2	1	16	3	9	NA	NA	2.42	2	NA	4590	85.48	720.45	246.16	38.1	161.73	19.89	108.9	0.3	65.7	4	NA	NA	NA	NA	2	NA	8
42146	5.3	143	1	43	35	32	69	5.793	90.17	4.143	327.1	24.4	15.9	2	1	55	1	NA	1	1	NA	2	1	2640	78.14	427.93	148.55	36.6	75.61	1.83	53.7	2.6	178.3	5.4	NA	2	2	2	2	1	7
42147	20.4	138	2	41	38	35	56	5.198	63.65	2.1	321.2	42.03	14.6	2	2	72	1	NA	1	2	0.61	2	0	787	39.37	63.17	41.72	5.2	43.85	3.23	2	5.6	13.2	5.5	NA	1	2	2	1	2	8
42150	2.3	29	NA	46	18	23	324	3.853	45.97	0.463	273.6	16.45	15	NA	2	12	3	6	NA	NA	3.11	2	NA	2077	62.6	298.74	120.09	14.6	73.54	3.99	41.2	3.2	42.3	5.4	5.884	NA	NA	NA	1	NA	NA
42151	14.2	147	2	41	18	18	85	5.12	53.92	2.326	273.6	31.03	13.1	2	2	32	2	NA	2	1	4.26	2	0	2667	87.75	400.54	262	14.5	86.93	7.23	97.7	7.5	67.9	5.6	NA	2	2	2	1	2	8
42152	126.2	92	2	38	25	23	50	4.396	47.74	0.926	291.5	32.06	12	2	2	49	4	NA	2	4	1.51	2	0	2415	56.05	355.23	180.38	12.8	86.98	2.52	101.9	5.3	128.4	5	5.051	1	2	2	1	2	5
42153	0.7	10	NA	NA	NA	NA	NA	NA	NA	NA	NA	17.61	12.2	NA	1	11	4	4	NA	NA	0.3	2	NA	2760	114.29	331.19	120.36	19.8	110.39	5.26	124.2	7.2	142.2	NA	NA	NA	NA	NA	1	NA	NA
42154	20.6	100	2	42	71	64	78	2.741	87.52	1.874	315.2	25.31	16	1	1	75	3	NA	1	1	NA	1	0	843	31.75	99.17	57.92	4.4	36.46	1.77	76.9	0.7	19.3	6.4	12.545	2	2	2	1	2	8
42156	2.5	18	NA	NA	NA	NA	NA	NA	NA	NA	NA	15.47	12.7	NA	1	6	1	0	NA	NA	0.68	2	NA	1136	21.88	182.44	114.14	6.6	38.24	1.17	101	2.5	9	NA	NA	NA	NA	NA	1	NA	NA
42157	5.3	48	2	42	15	23	60	6.077	86.63	1.084	208.2	28.42	13.4	2	2	67	3	NA	5	2	5	2	0	2197	92.16	273.82	125.52	25.5	86.69	8	35.8	7	74.8	5.5	4.829	2	2	2	1	2	7
42159	8.7	64	1	42	13	17	57	6	61	0.632	136.8	24.19	10.2	2	2	43	3	NA	5	1	5	2	0	1601	76.27	92.64	21.84	12.8	107.62	3.29	8.8	0.6	72.6	5.8	NA	2	2	2	1	2	8
42160	0.5	18	2	39	29	19	58	4.396	53.92	1.14	291.5	30.47	13.1	2	2	43	1	NA	1	3	0.03	2	0	1347	74.78	74.48	26.27	3.7	82.14	3.16	9.7	1.8	51	6.5	7.105	1	2	2	1	2	6
42161	9.1	130	1	40	14	16	56	5.482	94.59	0.982	309.3	28.9	15.6	2	1	72	3	NA	3	3	0.81	2	0	1220	67.62	99.53	49.6	14.4	62.41	4.78	16.4	6.8	171.4	5.4	NA	1	2	2	3	2	6
42163	31	164	1	40	25	22	65	4.526	79.56	1.75	345	43.36	15.4	2	1	24	2	NA	3	6	1.34	2	0	NA	NA	NA	NA	NA	NA	NA	NA	NA	NA	5.4	NA	2	2	2	3	1	6
42164	5	189	1	38	17	19	77	3.931	107.85	3.556	434.2	29.11	15.5	2	1	60	1	NA	4	3	1.18	2	0	1668	51.21	266.41	181.44	6.1	46.98	6.93	16.7	10.4	41.2	5.9	NA	2	2	2	3	1	8
42165	194.8	160	2	40	21	24	82	4.37	88.4	0.881	463.9	36.16	14.9	1	1	67	4	NA	1	6	0.71	2	1	641	39.31	75.55	23.95	4.1	21.08	2.17	0	0.2	5	6.7	6.661	1	2	2	1	1	4
42166	10.2	271	1	45	28	21	66	3.75	81.33	0.474	345	24.89	15.2	2	1	22	4	NA	4	5	3.32	2	1	3589	122.72	386.96	248.46	17.8	172.83	6.42	30.2	7.3	50.2	5.4	NA	2	2	2	1	2	5
42167	NA	NA	2	40	76	86	98	5.844	45.97	2.19	547.2	NA	16.5	1	2	80	3	NA	3	3	2.84	2	0	1211	36.89	172.39	50.21	10.1	43.7	5	15.6	6	34.4	6.1	8.049	1	2	2	1	1	8
42168	6.5	96	2	45	17	17	70	3.724	60.11	0.689	315.2	18.58	13.1	2	2	23	2	NA	3	5	0	2	0	1755	74.32	189.32	110.56	6.9	80.08	2.6	42.9	2.3	93.5	5.3	NA	2	2	2	3	1	5
42169	4.1	61	NA	NA	NA	NA	NA	NA	NA	NA	NA	20.15	13.5	NA	1	7	3	0	NA	NA	1.06	2	NA	1836	82.21	130.62	58.92	7.6	111.64	12.55	76.2	9.6	55.7	NA	NA	NA	NA	NA	1	NA	NA
42170	16.5	95	1	41	8	17	76	4.112	88.4	1.344	273.6	28.96	13.8	2	1	79	3	NA	2	1	1.2	2	0	2356	124.62	231.81	99.78	16.4	105.12	8.28	105.4	4.7	88.1	6	NA	1	2	2	1	2	6
42171	5.9	124	1	46	33	21	71	4.448	77.79	1.502	350.9	37.71	15.4	2	1	41	2	NA	3	1	2.36	2	0	NA	NA	NA	NA	NA	NA	NA	NA	NA	NA	5.7	NA	2	2	2	3	2	7
42172	4.6	166	2	44	16	22	52	4.008	70.72	0.542	416.4	34.31	13.5	1	2	71	4	NA	3	2	3.65	1	0	1021	43.73	131.31	50.28	17.9	38.4	0.89	134.1	0.6	614.1	6.9	8.049	1	2	2	1	2	6
42173	10.6	171	1	45	35	32	54	4.189	80.44	1.129	374.7	27.14	13.8	2	1	50	5	NA	5	1	5	2	0	2811	85.69	309.23	145.35	19.1	121.55	6.01	77.7	5.4	117	5.8	6.772	2	2	2	1	2	8
42174	0.6	68	NA	NA	NA	NA	NA	NA	NA	NA	NA	19.48	11.6	NA	2	11	4	5	NA	NA	0.67	2	NA	1440	71.21	159.95	25.2	10	56.66	1.22	48.6	0.1	38.7	NA	NA	NA	NA	NA	1	NA	NA
42175	2.4	47	1	45	15	17	45	3.62	56.58	0.406	249.8	20.3	14.1	2	2	31	3	NA	4	1	5	2	0	1973	55.7	263.57	112.5	15.9	73.82	2.91	33.6	2	153.1	4.4	NA	2	2	2	1	1	7
42176	3.3	104	NA	NA	NA	NA	NA	NA	NA	NA	NA	18.09	12.7	NA	2	11	4	5	NA	NA	0.95	2	NA	3935	132.35	508.27	261.26	16.8	153.06	6.41	376.5	8.2	107.9	NA	NA	NA	NA	NA	1	NA	NA
42177	5	46	2	41	15	19	73	6.905	69.84	1.998	398.5	34.85	13.7	2	2	34	1	NA	4	1	3.69	2	0	2397	89.69	313.65	203.21	9.1	62.08	3.4	45	4.1	62.7	5.6	6.051	2	2	2	1	2	7
42178	8.7	56	NA	NA	NA	NA	NA	NA	NA	NA	NA	15.11	13.9	NA	2	6	3	0	NA	NA	2.02	2	NA	1898	65.22	250.93	145.08	10.6	73.47	4.44	47.7	1	20.6	NA	NA	NA	NA	NA	1	NA	NA
42179	11.2	246	2	40	28	24	77	4.138	90.17	1.016	333.1	41.67	16.8	1	1	30	3	NA	4	1	1.26	2	0	594	33.27	76.01	46.55	1.4	17.27	2.51	17.9	4.6	114.3	5.3	5.607	2	2	2	1	1	5
42180	0.8	24	1	43	20	27	78	5.043	106.08	1.931	339	37.21	15	2	1	74	3	NA	3	1	3.57	1	0	1899	36.19	317.04	180.43	13.7	57.31	1.51	52.7	0.5	18.7	6.6	NA	2	2	2	3	2	6
42181	3.6	56	1	31	14	21	58	3.258	77.79	0.756	339	25.47	10.6	2	1	80	3	NA	1	1	NA	2	0	2000	60.31	339.71	160.28	22.6	49.64	5.14	238.6	10.7	90.9	5.9	NA	1	1	2	1	2	8
42183	0.6	8	1	42	17	20	78	5.224	72.49	0.779	196.3	26.91	13.9	2	2	41	3	NA	3	5	4.38	2	0	707	28.16	67.59	38.01	10.3	39.78	1.94	94.1	1.1	878.9	5.7	6.439	2	2	2	1	1	6
42185	22.6	184	1	41	15	25	49	4.629	160.89	0.926	469.9	29.78	15	2	1	57	3	NA	4	5	1.96	2	0	2462	89.31	339.63	133.56	20.1	88.84	5.81	230.4	18.4	49.8	5.3	NA	2	2	2	2	1	6
42186	17.5	149	NA	NA	NA	NA	NA	NA	NA	NA	NA	15.68	12.9	NA	2	7	4	1	NA	NA	0.51	2	NA	2808	110.89	341.31	188.58	17.5	115.47	4.79	140	5.5	51.5	NA	NA	NA	NA	NA	1	NA	NA
42187	7.6	95	1	42	13	23	72	4.732	81.33	1.174	273.6	24.33	13.9	2	2	52	4	NA	3	2	1.96	2	0	1933	50.61	260.86	139.22	10.3	79.35	2.58	132.4	1.5	24.9	6.2	4.94	2	2	2	1	1	6
42189	13.5	94	2	42	25	23	83	4.913	72.49	1.626	285.5	25.76	15.9	2	1	50	1	NA	1	1	1.41	2	0	2058	112.79	282.58	39.41	29.9	55.78	1.95	93.6	3.1	55.1	8.7	7.771	2	2	2	3	2	7
42190	11	151	1	42	20	26	31	4.862	125.53	2.54	422.3	28.6	13.9	1	1	80	3	NA	3	1	1.31	1	0	2303	112.1	167.06	57.99	16.8	137.26	1.98	30.4	0.5	82.1	6.1	NA	2	2	2	3	2	6
42192	61.9	338	NA	NA	NA	NA	NA	NA	NA	NA	NA	41.4	NA	2	2	16	4	11	NA	NA	3.41	2	NA	737	26.32	44.54	18.33	1.8	50.11	2.52	22.8	1.1	10.2	NA	NA	NA	NA	NA	1	NA	5
42193	2.4	52	1	44	26	19	67	4.215	78.68	0.982	327.1	37.8	14.6	1	1	61	3	NA	4	1	5	2	1	1350	38.02	142.46	61.17	8.4	66.92	2.29	113.2	2	27.7	5.5	NA	2	2	2	1	1	6
42194	0.6	23	NA	NA	NA	NA	NA	NA	NA	NA	NA	18.94	NA	NA	2	6	4	0	NA	NA	0.41	2	NA	1911	46.24	185.77	133.42	4.4	111.31	1.3	75.8	1	64.3	NA	NA	NA	NA	NA	1	NA	NA
42196	12.3	112	NA	NA	NA	NA	NA	NA	NA	NA	NA	22.58	13.8	NA	2	9	1	3	NA	NA	2.22	2	NA	1785	76.82	227.38	134.35	12.7	64.93	3.22	35.7	6.8	86.6	NA	NA	NA	NA	NA	1	NA	NA
42197	13	88	1	44	43	45	102	4.344	81.33	1.682	327.1	28.47	15.5	1	1	65	1	NA	4	1	2.19	2	0	1858	60.85	271.61	97.56	17.3	60.66	6.21	23.2	6.7	50.2	5.9	6.772	1	1	2	2	2	6
42198	26.1	174	1	41	29	24	85	4.344	54.81	1.547	380.7	37.94	12.4	2	2	26	1	NA	4	1	2.28	2	0	3787	116.76	589.97	427.82	16.5	114.38	7.53	58.5	13.1	52.8	5.7	6.273	2	2	2	3	2	7
42199	1	19	1	45	14	19	44	5.043	53.92	0.576	279.6	19.08	9.5	2	2	20	3	NA	4	5	0.24	2	0	1567	61.77	200.82	85.97	11	58.94	2.65	36.7	3	73	5.1	NA	2	2	2	1	2	8
42200	9.1	202	1	44	24	23	50	2.819	66.3	4.697	380.7	33.45	13.6	2	1	65	3	NA	3	1	1.71	1	0	1502	66.94	134.65	31.88	14	79.56	4.5	58.5	3.4	73.9	6.4	NA	2	2	2	1	2	8
42201	2.1	62	2	45	19	24	63	5.25	69.84	1.039	362.8	NA	16	2	1	34	5	NA	5	1	NA	2	0	3930	145.44	564.63	128.75	57.6	128.76	1.57	229.2	2.2	628.3	5.6	NA	2	2	2	1	2	11
42202	5.8	107	1	46	17	16	42	4.629	54.81	0.463	226	19.39	15	2	2	30	3	NA	5	1	5	2	0	2594	94.64	326.06	91.44	17.6	72.41	4	19.8	4.8	32.8	4.8	4.94	2	2	2	1	2	8
42203	26.2	164	NA	NA	NA	NA	NA	NA	NA	NA	NA	18.17	12.8	NA	2	11	3	6	NA	NA	0.73	2	NA	2205	68.82	335.41	143.44	16.5	70.44	9.74	38.1	0.8	99.1	NA	NA	NA	NA	NA	1	NA	NA
42204	801	134	NA	40	29	24	56	3.62	58.34	0.7	214.1	26.11	12.4	2	2	17	1	15	NA	NA	5	2	NA	1052	57.82	118.87	20.68	10.5	38.63	1.84	45.3	1.3	30	5	NA	NA	NA	NA	1	NA	7
42205	7.4	89	NA	45	13	27	252	4.629	63.65	1.14	374.7	16.19	12.5	NA	1	13	4	7	NA	NA	2.42	2	NA	1567	78.55	198.12	129.49	3.6	50.75	3.96	74.4	0.4	30.8	5.3	NA	NA	NA	NA	1	NA	NA
42206	3.9	109	1	40	46	30	115	5.508	72.49	1.569	309.3	31.78	12.8	2	2	56	1	NA	4	1	1.24	1	0	870	41.12	123.52	41.34	10.5	24.96	3.38	25.8	0.1	14.3	6.8	NA	2	2	2	1	1	5
42208	59.8	141	NA	NA	NA	NA	NA	NA	NA	NA	NA	40.36	NA	NA	2	14	1	9	NA	NA	NA	2	NA	1340	35.35	226.43	92.59	12.4	34.53	1.09	188.2	0.2	55	NA	NA	NA	NA	NA	1	NA	NA
42209	9.3	171	NA	43	13	19	68	3.827	81.33	1.129	327.1	24.9	15.2	2	2	17	3	10	NA	NA	5	2	NA	2162	40.8	369.68	262.75	16.7	65.38	4.43	55.6	6.6	219	5.1	NA	NA	NA	NA	1	NA	7
42210	12.7	238	1	40	18	17	77	5.56	63.65	1.344	362.8	31.47	14.8	2	2	25	3	NA	2	6	0.23	2	0	645	21.36	117.98	69.39	3	10.69	0.58	2.2	0.1	5.9	5.3	5.829	1	2	2	1	1	9
42211	1.6	52	1	33	16	28	77	6.413	90.17	3.218	404.5	25.57	13.1	2	2	61	3	NA	5	1	3.65	2	0	1379	42.99	125.14	36.85	6.5	47.26	5.51	21.8	4.7	23.8	5.5	6.328	1	2	2	1	1	8
42212	31.5	234	1	42	23	22	71	4.603	89.28	2.19	345	32.02	14.9	1	1	50	3	NA	4	1	5	2	0	1552	51.86	147.57	53.96	5.6	83	4.06	6.2	5.3	13.9	5.6	NA	2	2	2	1	2	6
42213	23.9	389	NA	48	14	21	85	4.396	63.65	0.677	327.1	16.38	13.7	NA	2	15	3	9	NA	NA	5	2	NA	1979	54.82	321.28	186.38	8.7	54.56	1.44	18.9	0.3	33.2	5.1	6.051	NA	NA	NA	1	NA	NA
42214	8.1	60	NA	41	14	17	51	4.422	64.53	1.344	172.5	20.98	14.3	2	2	16	3	10	NA	NA	4.29	2	NA	1978	65.99	261.67	109.5	20.7	78.08	3.97	41.9	2.3	35.2	4.8	NA	NA	NA	NA	1	NA	7
42215	4.9	109	1	38	24	24	62	4.319	72.49	0.734	356.9	30.89	16.6	2	1	77	2	NA	2	1	0.18	2	0	1643	58.26	211.07	115.94	21.5	61.95	3.29	318	6.8	129.1	5.7	NA	1	2	2	1	1	6
42217	NA	NA	NA	43	13	29	76	5.793	90.17	1.219	398.5	26.5	14.3	1	2	80	3	NA	3	2	3.37	2	0	NA	NA	NA	NA	NA	NA	NA	NA	NA	NA	5.9	7.327	1	2	2	1	2	6
42218	13.4	113	NA	NA	NA	NA	NA	NA	NA	NA	NA	16.15	13.7	NA	1	6	2	0	NA	NA	4.64	2	NA	2085	46.4	312.22	181.6	13.8	75.75	6.66	77.5	6.9	29.2	NA	NA	NA	NA	NA	1	NA	NA
42219	3.3	70	NA	44	11	15	40	3.957	66.3	0.452	178.4	NA	13.8	2	2	18	3	13	NA	NA	3.77	2	0	NA	NA	NA	NA	NA	NA	NA	NA	NA	NA	5.1	5.329	NA	NA	NA	1	NA	6
42220	8.7	85	1	42	18	27	96	4.37	54.81	3.76	243.9	28.57	14.8	1	1	69	3	NA	4	1	1.61	1	0	1300	57.12	157.38	57.76	22.4	59.22	1.27	150.4	0.5	75.3	9.3	NA	2	2	2	3	1	7
42222	300	142	NA	NA	NA	NA	NA	NA	NA	NA	NA	17.31	13.9	NA	2	10	5	3	NA	NA	1.09	2	NA	3127	79.86	475.61	246.82	16.5	104.46	3.29	177.3	3.8	414.6	NA	NA	NA	NA	NA	1	NA	NA
42224	4.1	150	1	44	18	24	47	4.344	114.92	3.319	339	25.38	14.8	2	1	23	3	NA	4	5	0.58	2	0	1342	117.41	111.47	45.02	8.9	44.17	6.82	65	7.7	72.2	4.7	5.44	2	2	2	3	2	8
42227	7.8	136	NA	43	22	31	215	4.086	47.74	2.461	297.4	21.14	13.9	NA	1	12	3	5	NA	NA	5	2	NA	2304	88.47	350.79	170.52	12.9	64.55	6.75	43.2	7	26.9	5.4	NA	NA	NA	NA	2	NA	NA
42229	NA	NA	1	NA	NA	NA	NA	NA	NA	NA	NA	22.9	NA	2	1	25	4	NA	3	5	3.3	2	0	2348	79.98	250.11	73.75	18.8	115.14	1.91	18.1	1	93.3	NA	NA	2	2	2	3	2	4
42232	2.9	72	2	43	17	20	72	6.749	63.65	2.292	291.5	31.77	13	2	2	61	2	NA	4	1	1.36	2	0	728	54.95	75.58	47.15	4.7	23.37	2.84	19.4	4.3	37.6	5.4	NA	2	2	2	1	2	8
42234	4.8	87	NA	41	27	24	57	6.155	81.33	2.687	362.8	NA	14.8	1	1	56	3	NA	5	1	5	2	0	NA	NA	NA	NA	NA	NA	NA	NA	NA	NA	5.7	5.329	1	2	2	1	2	6
42236	8.9	91	NA	NA	NA	NA	NA	NA	NA	NA	NA	15.96	NA	NA	1	6	3	0	NA	NA	3.77	2	NA	2313	72.86	212.57	131.28	4.1	132.52	4.28	6.2	3.6	32.4	NA	NA	NA	NA	NA	1	NA	NA
42237	2.4	73	NA	44	23	20	88	4.422	81.33	1.761	368.8	23.77	14.8	2	1	63	5	NA	5	1	2.92	2	0	736	48.8	81.29	41.63	10	23.5	5.41	49.2	5.7	48.7	5.5	6.162	2	2	2	1	2	7
42238	235	198	1	49	17	20	68	4.086	89.28	0.711	279.6	22.78	14.3	2	1	30	3	NA	4	1	3.52	1	0	3486	129.15	353.97	130.97	19.9	176.86	13.7	174.4	6.1	53.7	10.8	12.545	2	2	2	2	2	9
42239	0.21	35	1	43	24	24	57	6.982	104.31	1.445	505.6	31.55	14.8	2	1	58	3	NA	5	1	5	2	0	1649	85.86	203.55	83.48	14.5	55.36	4.7	61.9	0.5	77.9	5.3	5.218	2	2	2	1	2	7
42240	48.7	167	1	38	14	18	66	6.62	72.49	0.858	339	29.06	13.9	2	2	46	3	NA	5	1	5	2	0	NA	NA	NA	NA	NA	NA	NA	NA	NA	NA	5.2	NA	2	2	2	1	2	6
42243	7.8	121	NA	NA	NA	NA	NA	NA	NA	NA	NA	15.57	11.3	NA	1	11	2	4	NA	NA	3.11	2	NA	1800	64.95	215.35	93.06	9.5	76.38	4.71	26.9	4.9	18.5	NA	NA	NA	NA	NA	1	NA	NA
42244	5.3	104	1	47	22	31	81	4.784	72.49	1.219	327.1	25.05	15	2	1	40	2	NA	3	1	2.04	2	0	4030	230.07	379.63	112.52	11.9	159.94	8.02	177.1	7.3	48.5	5.2	NA	2	2	2	3	2	6
42245	4.3	90	NA	39	16	20	104	4.241	54.81	1.174	267.7	32.87	13.4	2	2	17	2	13	NA	NA	3.11	2	NA	1409	30.92	292.27	191.42	14	17.96	1.1	409.1	8.4	10.8	5.2	NA	NA	NA	NA	1	NA	5
42246	9.3	114	2	41	14	18	94	4.939	54.81	1.558	202.2	35.39	14.3	2	2	36	1	NA	1	1	0.96	2	0	805	38.92	117.4	46.8	11	21.22	1.92	20.1	2.4	11.7	4.6	NA	2	2	2	1	2	8
42247	5.4	58	NA	NA	NA	NA	NA	NA	NA	NA	NA	17.04	13	NA	2	6	3	0	NA	NA	1.93	2	NA	940	33.48	133.22	65.01	5.9	30.69	1.92	3.4	2.5	14.7	NA	NA	NA	NA	NA	1	NA	NA
42248	2.8	39	1	41	28	25	37	4.344	72.49	0.79	255.8	30.33	13.4	2	2	27	3	NA	5	1	5	2	0	2432	94.38	270.79	102.22	16.4	109.67	5.02	53.8	4.4	74.4	5	NA	2	2	2	1	2	8
42249	9.3	268	NA	44	23	24	43	4.784	91.05	0.497	398.5	26.56	15.1	2	1	35	4	NA	4	1	2.04	2	0	1885	42.06	222.23	74.94	20.2	77.32	2.6	139.4	2.3	53.9	5.4	5.273	2	2	2	3	2	6
42250	690	227	NA	45	13	22	131	3.517	72.49	1.264	321.2	15.31	15.1	2	1	16	1	9	NA	NA	3.52	2	NA	2353	149.45	242.13	62.06	13.4	86.34	3.21	60.2	5.3	169.1	5	NA	NA	NA	NA	1	NA	8
42251	13.4	192	1	40	18	24	84	4.138	69.84	1.152	392.6	27.23	16.8	2	1	43	1	NA	1	1	NA	2	0	4879	137.27	382.71	114.52	28	246.39	8.53	138.1	6.4	99.2	5.3	5.44	2	2	2	1	2	6
42252	5.1	107	1	34	21	20	56	6.284	54.81	1.321	243.9	32.06	13.1	2	2	21	4	NA	4	5	1.16	2	0	2499	58.87	345.69	176.34	16.3	102.53	5.31	269.5	5.3	57.7	5	4.274	2	2	2	1	1	7
42255	18.9	136	1	48	19	22	92	6.206	63.65	5.758	279.6	25.03	15.5	2	1	68	3	NA	3	3	1	2	0	2105	94.93	265.53	74.3	26.9	77.22	5.92	95.6	0.8	97.1	5.5	NA	2	2	2	1	1	7
42257	4.7	85	NA	46	28	23	89	3.957	63.65	1.287	327.1	42.65	15	2	1	19	1	12	NA	NA	1.45	2	0	1309	56.93	175.76	55.03	6.1	41.54	0.6	9.1	0.4	21.1	4.7	NA	NA	NA	NA	3	NA	7
42260	6	98	1	43	34	25	24	4.526	81.33	2.439	404.5	31.96	14.3	1	1	59	3	NA	1	1	NA	2	1	1007	38.01	140.38	43.3	10.5	33.4	1.03	17.5	0.2	29	6	6.717	1	1	1	1	1	3
42262	7.6	214	1	42	44	30	65	4.215	86.63	2.326	362.8	29.78	14.8	2	1	50	3	NA	3	1	5	2	0	2569	108.69	305.4	134.85	16.3	102.74	6.18	179.1	6.2	101.3	5.4	NA	2	2	2	2	2	6
42263	2.1	38	2	37	21	24	119	5.715	44.2	2.755	243.9	42.86	12.5	2	2	50	3	NA	4	6	5	2	0	3990	82.1	633.36	423.99	26.1	136.89	1.33	96.3	1.2	208.8	7.1	NA	2	2	2	1	2	6
42264	4.6	28	NA	NA	NA	NA	NA	NA	NA	NA	NA	16.63	13.5	NA	2	10	4	5	NA	NA	0.29	2	NA	2873	81.68	382.22	202.64	16	115.48	3.89	65.5	2.2	44.2	NA	NA	NA	NA	NA	1	NA	NA
42265	6.5	147	1	40	32	20	80	5.301	83.98	0.576	315.2	31.22	17	2	1	60	2	NA	3	1	5	2	0	1645	49.63	187.43	52.25	18.8	78.67	1.92	22.1	1.6	61.6	5.6	5.162	1	2	2	1	1	5
42267	7.8	222	NA	46	15	18	91	4.293	90.17	0.632	356.9	24.8	14.8	2	1	19	3	15	NA	NA	1.62	2	0	2491	140.06	271.95	157.77	9.9	97.35	12.98	106.2	20	123.7	5.1	5.607	NA	NA	NA	2	NA	9
42268	2.9	119	1	44	22	23	72	5.017	82.21	1.027	404.5	28.67	15.9	2	1	31	3	NA	3	1	1.41	2	0	2003	89.46	185.55	29.96	21.7	69.31	3.76	19.8	3.3	40.8	5.8	5.273	2	2	2	3	1	6
42269	95.2	20	2	39	11	18	114	4.422	72.49	2.416	243.9	27.88	10.9	1	2	69	2	NA	1	2	2.43	1	0	1720	55.87	270.66	141.98	18.2	49.37	3.07	221.4	7.5	46.9	9.7	NA	2	2	2	1	2	7
42272	12	130	NA	NA	NA	NA	NA	NA	NA	NA	NA	22.82	13	NA	1	8	4	2	NA	NA	1.21	2	NA	1692	56.79	188.42	46.91	15.5	79.37	3.47	63.2	4.3	46.5	NA	NA	NA	NA	NA	1	NA	NA
42273	11.6	215	2	47	17	21	52	5.663	83.98	0.971	303.3	20.79	16.3	2	1	37	5	NA	4	5	0.57	2	1	2271	56	303.13	99.83	16.4	97.72	2.12	107.8	1.9	237.1	5.3	NA	2	2	2	3	1	6
42274	3.2	60	1	46	13	17	88	4.112	59.23	1.118	285.5	24.16	13.1	2	2	22	2	NA	4	5	1.73	2	0	2105	69.52	294.03	93.38	26.3	71.73	4.19	93.4	5.2	111.4	5.5	NA	2	2	2	1	1	3
42275	2.7	32	1	43	16	21	69	5.767	54.81	1.468	291.5	25.41	13.1	1	2	63	2	NA	5	5	1.02	2	0	1810	67.5	187.03	44.15	16.6	90.32	2.04	120.5	0.6	153.8	6.1	6.717	1	2	2	1	2	7
42276	4.8	27	2	40	29	36	109	5.069	57.46	6.266	243.9	27.76	11.4	2	2	67	3	NA	2	2	1.06	1	0	NA	NA	NA	NA	NA	NA	NA	NA	NA	NA	6.4	NA	2	2	2	1	2	6
42279	9	89	NA	NA	NA	NA	NA	NA	NA	NA	NA	16.87	13.4	NA	2	8	3	2	NA	NA	5	2	NA	1129	44.82	183.79	99.82	10.7	29.09	4.7	36.7	7.4	3.8	NA	NA	NA	NA	NA	1	NA	NA
42280	1.7	17	2	47	26	26	51	4.5	43.32	1.073	214.1	19.81	13.3	2	2	58	3	NA	3	5	3.65	2	0	1101	66.1	147.03	71.19	12	28.5	3.08	20.1	1.1	55.1	5.5	NA	2	2	2	1	2	6
42281	2.3	74	1	40	18	22	35	3.905	53.04	0.666	166.5	21.61	13.7	2	2	24	1	NA	5	1	5	2	0	1480	73.11	191.45	61.18	18.8	49.1	4.86	98.2	1.8	236.4	5	5.107	2	2	2	1	2	8
42282	1.2	46	NA	NA	NA	NA	NA	NA	NA	NA	NA	21.34	14.6	NA	1	9	4	3	NA	NA	0.29	2	NA	2188	77.87	256.77	120.85	12.2	95.26	5.21	51.7	3.8	14.5	NA	NA	NA	NA	NA	1	NA	NA
42283	14.3	168	1	42	285	106	117	7.525	45.97	3.5	345	34.91	13.6	2	2	41	1	NA	3	4	NA	2	0	4173	157.67	341.99	124.67	37.1	217.5	6.56	304.5	2.8	129.2	6.4	7.827	2	2	2	3	1	9
42284	5.2	56	1	39	23	25	66	5.767	46.85	0.926	249.8	24.13	12.3	2	2	51	1	NA	1	1	3.4	2	0	3573	124.1	432.37	178.47	31.3	156.18	11.74	265.8	9.1	260.6	5.4	5.384	2	2	2	3	1	6
42285	2.6	25	1	45	26	26	95	5.275	81.33	0.96	220.1	27.04	14.4	2	2	61	2	NA	5	3	1.66	2	0	1147	35.14	211.14	113.07	16.9	21.87	0.96	387.2	2.1	57.6	5.5	5.495	2	2	2	1	2	7
42286	11.1	152	NA	43	16	27	331	4.37	63.65	0.644	285.5	16.65	15.1	NA	1	12	3	6	NA	NA	5	2	NA	NA	NA	NA	NA	NA	NA	NA	NA	NA	NA	5.1	4.663	NA	NA	NA	2	NA	NA
42287	12.9	178	1	45	16	21	83	4.008	86.63	1.321	315.2	24.83	13	2	2	66	4	NA	4	3	2.6	2	0	912	15.55	156.86	118.29	6.6	16.04	1.1	204.7	2.2	89.5	6.6	6.828	1	2	2	3	1	7
42288	1.6	23	1	44	15	22	49	5.715	63.65	1.253	321.2	20.88	14.3	2	2	51	2	NA	2	1	5	2	0	1194	55.9	167.48	89.84	12.4	35.44	4.11	61.1	6.4	91.1	5.4	NA	2	2	2	1	1	7
42289	10.1	101	NA	NA	NA	NA	NA	NA	NA	NA	NA	19.63	NA	NA	2	9	3	3	NA	NA	1.31	2	NA	2119	54.04	304.57	161.49	13.6	79.19	2.59	25.1	2.4	183.5	NA	NA	NA	NA	NA	1	NA	NA
42291	2.2	77	2	39	42	35	59	5.974	81.33	1.569	339	38.2	14.1	2	2	70	3	NA	5	1	4.64	2	0	1791	64.49	229.83	112.08	36.5	76.87	8.68	191.2	7.1	185.8	6	5.94	2	2	2	1	2	6
42292	NA	NA	NA	NA	NA	NA	NA	NA	NA	NA	NA	29.79	NA	2	2	60	3	NA	5	1	5	2	0	NA	NA	NA	NA	NA	NA	NA	NA	NA	NA	NA	NA	2	2	2	1	1	4
42293	5.7	100	NA	47	17	28	246	4.215	46.85	1.569	309.3	23.56	13.5	NA	1	12	3	5	NA	NA	4.48	2	NA	1791	75.66	230.38	119.18	8.2	63.8	7.63	14.6	11.8	30.2	4.9	NA	NA	NA	NA	1	NA	NA
42294	1	29	1	41	18	20	92	5.431	81.33	1.242	273.6	22.56	14.3	2	1	63	1	NA	4	3	1.71	2	1	2234	71.2	286.85	251.96	0.8	67.36	7.77	150	12.6	109.7	5.7	5.773	2	2	2	1	1	7
42295	11.2	148	NA	NA	NA	NA	NA	NA	NA	NA	NA	27.52	NA	1	2	75	4	NA	3	1	4.09	2	0	1994	59.91	305.09	186.79	19.1	67.49	2.21	169.7	3.1	500.5	NA	NA	1	2	2	1	1	7
42296	4.6	31	1	42	16	22	88	7.008	58.34	1.84	255.8	21.55	14.7	2	2	80	3	NA	3	2	NA	2	0	1256	37.91	190.57	80.11	11	40.07	2.07	17.9	2	20.3	5.4	5.273	2	2	2	1	2	8
42297	5.8	114	2	42	32	38	61	3.982	54.81	0.734	362.8	26.59	13.4	1	2	65	3	NA	3	1	4.67	3	0	1313	50.35	147.98	79.79	11.9	60.91	3.61	59.3	2.7	103.7	5.7	7.993	1	2	2	3	2	8
42298	10.8	117	1	45	18	24	65	8.327	61	1.773	249.8	23.83	14.2	2	2	57	1	NA	3	1	1.71	2	0	640	30.31	47.4	7.68	5.7	21.37	1.68	23.6	0.3	20.7	5.6	NA	2	2	2	3	2	8
42299	7.6	259	1	37	12	18	63	5.094	100.78	2.416	303.3	28.47	13.2	2	1	40	4	NA	3	6	2.19	2	0	2525	100.82	335.42	198.85	14.5	93.21	10.71	205.1	8.3	34.8	5.6	NA	2	2	2	3	1	8
42300	9.2	116	2	41	19	26	55	4.913	73.37	2.54	368.8	27.46	13.9	2	2	75	5	NA	5	4	0.58	2	0	2242	130.95	238.39	91.7	34.4	91.04	2.47	104.5	6.1	41	6.3	NA	1	2	2	1	2	8
42301	64.3	190	NA	44	15	19	95	6.232	63.65	2.01	356.9	25.99	13.6	NA	2	12	1	5	NA	NA	1.04	2	NA	1658	62.53	187.22	64.46	8.3	74.18	1.87	61.6	2.8	23.3	5.1	NA	NA	NA	NA	1	NA	NA
42304	22.6	136	NA	38	26	21	73	4.06	68.95	1.727	392.6	34.21	12.9	2	2	26	3	NA	2	5	0.62	2	0	NA	NA	NA	NA	NA	NA	NA	NA	NA	NA	5	5.884	2	2	2	1	2	8
42305	3.2	46	NA	50	16	22	127	4.603	72.49	1.219	356.9	19.01	14.9	2	1	17	3	12	NA	NA	2.06	2	NA	2444	84.38	256.15	137.57	8	120.08	5.46	102	8	19.2	6	NA	NA	NA	NA	3	NA	7
42306	9	111	NA	42	19	26	292	4.267	54.81	0.452	380.7	30.79	12.9	NA	1	12	4	5	NA	NA	2.78	2	NA	518	26.3	67.21	61.94	1.3	16.6	0.28	2.6	0	38.1	5.3	NA	NA	NA	NA	1	NA	NA
42307	13.8	36	1	42	41	46	55	3.284	54.81	1.976	392.6	33.36	13.3	2	2	66	3	NA	3	1	1.71	1	1	1537	52.31	186.29	101.15	5.9	64.52	3.26	24.1	1.1	35.6	8	NA	1	2	2	3	1	7
42308	6.2	179	2	42	27	22	65	4.758	56.58	0.79	172.5	20.44	14.7	2	2	23	4	NA	3	5	1.39	2	0	1377	32.36	186.65	93.21	8.5	57.26	2.31	65.8	0.2	23.2	5.4	4.663	2	2	2	1	2	8
42309	4	71	1	NA	NA	NA	NA	NA	NA	NA	NA	33.16	13.5	1	2	58	1	NA	3	1	3.13	1	1	1863	74.53	195.17	31.38	17.4	65.81	1.71	38.5	1.1	48	6.4	4.829	1	2	2	1	2	8
42310	2.8	71	1	43	21	18	53	5.87	79.56	2.619	291.5	29.62	15.6	1	1	53	3	NA	5	1	5	2	0	1987	123.51	81.68	54.54	21	135.05	8.65	201.9	7.9	684.4	5.1	NA	1	2	2	1	1	7
42311	3.5	59	1	39	39	56	97	4.448	63.65	1.073	380.7	25.48	13.7	2	2	67	3	NA	4	3	5	2	0	1880	63.74	242.48	118.83	18.8	49.87	2.96	78.8	4.5	183.4	5.4	6.051	1	2	2	3	1	7
42312	NA	NA	1	NA	NA	NA	NA	NA	NA	NA	NA	43.96	NA	2	2	35	4	NA	3	1	5	2	0	2388	61.87	294.27	125.16	19.4	110.01	1.7	42	0.5	90.6	NA	NA	2	2	2	1	2	6
42313	3.5	51	NA	NA	NA	NA	NA	NA	NA	NA	NA	14.89	NA	NA	1	6	4	0	NA	NA	0.1	2	NA	1620	49.93	193.34	111.17	5.2	72.76	2.41	104.5	1.5	21.1	NA	NA	NA	NA	NA	1	NA	NA
42315	5.6	66	1	44	20	32	79	3.982	72.49	1.535	279.6	19.95	17	2	2	33	3	NA	4	1	1.84	2	0	NA	NA	NA	NA	NA	NA	NA	NA	NA	NA	4.8	2.109	2	2	2	3	1	6
42317	17	177	NA	NA	NA	NA	NA	NA	NA	NA	NA	19.93	12.7	NA	2	11	1	5	NA	NA	4.23	2	NA	3131	101.49	463.43	140.43	26.7	96.69	2.58	71.4	0.7	114.6	NA	NA	NA	NA	NA	1	NA	NA
42318	100	356	1	47	15	22	69	5.198	83.1	0.79	428.3	22.61	15.9	2	1	38	3	NA	3	5	0.93	2	0	1404	82.5	142.76	100.72	6.3	56.37	5.56	22	8.5	52.9	5.8	6.994	2	2	2	3	1	8
42319	90.5	59	1	NA	NA	NA	NA	NA	NA	NA	NA	24.92	NA	1	1	79	4	NA	1	2	0.99	2	0	NA	NA	NA	NA	NA	NA	NA	NA	NA	NA	NA	NA	1	2	2	1	1	9
42320	22.5	240	NA	45	27	32	62	4.551	70.72	0.914	333.1	21.85	12.8	2	2	16	3	10	NA	NA	5	2	NA	1843	72.34	287.78	125.31	13.1	48	13.83	89.3	7.4	26.8	5.5	5.551	NA	NA	NA	1	NA	8
42321	8.6	60	2	38	15	17	44	5.043	81.33	1.039	350.9	29.21	13.6	1	2	62	3	NA	4	2	4.95	1	0	1499	77.1	161.45	53.65	15.7	63.3	4.22	102.4	5.3	28.7	4.9	5.162	1	2	2	1	2	8
42322	6.7	39	NA	NA	NA	NA	NA	NA	NA	NA	NA	17.83	17.5	NA	2	9	3	3	NA	NA	0.81	2	NA	1567	78.03	232.72	114.97	31.5	41.69	8.91	61.7	9.9	34.9	NA	NA	NA	NA	NA	1	NA	NA
42323	7.9	110	NA	39	23	26	288	3.595	55.69	2.19	350.9	41.87	13.8	NA	1	13	4	8	NA	NA	NA	2	NA	1525	28.69	244.54	154.16	5.7	50.03	1.7	81.6	1	24.2	5.8	6.328	NA	NA	NA	1	NA	NA
42324	3.2	50	NA	NA	NA	NA	NA	NA	NA	NA	NA	25.36	13.3	NA	2	8	3	3	NA	NA	5	2	NA	2603	108.87	343.59	177.89	15.3	93.72	18.6	92	2	52.2	NA	NA	NA	NA	NA	1	NA	NA
42325	17.2	229	NA	43	17	24	273	3.801	54.81	0.576	249.8	18.22	14	NA	1	13	4	5	NA	NA	1.94	3	NA	2394	93.56	238.73	91.52	14.7	119.43	8.59	151.2	5.8	111.4	5.3	5.384	NA	NA	NA	1	NA	NA
42326	20.1	101	NA	NA	NA	NA	NA	NA	NA	NA	NA	19.22	13.1	NA	1	6	1	0	NA	NA	2.82	2	NA	946	41.21	111.03	61.25	6.5	38.59	1.54	86.2	1.8	20.7	NA	NA	NA	NA	NA	1	NA	NA
42328	1.6	30	1	44	21	23	75	3.439	83.98	2.247	226	27.23	15.1	2	1	35	3	NA	2	1	4.01	2	0	2755	119.18	323.24	104.89	16	111.2	17.81	99	14.1	111.7	4.9	NA	2	2	2	3	2	7
42329	39.9	152	1	41	15	22	90	4.396	76.02	0.892	255.8	22.77	14.5	2	1	80	3	NA	3	2	0.96	2	0	1815	72.88	216.88	87.6	13.3	74.94	5.21	91	8.4	78	5.7	5.662	1	2	2	1	2	6
42330	27.5	112	2	44	12	21	36	5.275	81.33	2.495	261.7	25.07	13.6	1	2	80	3	NA	2	2	5	2	0	1879	44.16	295.38	177.01	6.2	58.52	5.56	51.7	7.3	42	5.5	NA	1	2	1	1	1	8
42331	23.5	120	NA	44	90	52	88	5.172	54.81	1.208	368.8	32.66	14.2	2	2	31	1	NA	4	1	2.45	2	0	1427	55.46	168.79	36.01	13.7	60.25	2.78	29.3	0.7	32.7	5	5.329	2	2	2	1	2	10
42332	2.5	34	2	42	12	19	57	6.206	107.85	0.666	410.4	28.04	12.5	1	2	61	4	NA	4	1	5	2	0	1611	62.7	222.75	120	10.5	53.52	1.53	97.8	1.8	34.1	5.7	NA	2	2	2	1	2	5
42333	1.6	29	1	33	18	20	45	6.336	29.17	2.743	202.2	24.07	11.4	2	2	31	3	NA	4	1	2.42	2	0	1010	19.19	142.95	95.04	8.5	43.1	0.64	103.3	0.9	15.3	4.7	NA	2	2	2	1	1	6
42334	58.6	44	NA	NA	NA	NA	NA	NA	NA	NA	NA	14.63	12.9	NA	1	6	4	1	NA	NA	NA	2	NA	2358	100.8	274.17	124.07	16.1	98.25	6.33	154.1	9	36.9	NA	NA	NA	NA	NA	1	NA	NA
42335	5	109	1	43	19	22	58	3.543	71.6	1.705	386.6	23.75	14.1	2	1	28	3	NA	3	1	NA	2	0	4153	128.38	515.39	311.59	14.9	182.85	5.34	66	4.8	136.6	5.7	NA	2	2	2	3	1	7
42337	43.1	108	NA	43	16	21	132	4.267	45.97	0.519	214.1	20.26	13.1	NA	2	12	1	6	NA	NA	1.66	2	NA	2349	73.28	360.83	257.03	7.6	75.56	5.24	45.7	3.7	28.3	5	5.218	NA	NA	NA	1	NA	NA
42338	31.4	190	1	36	23	30	67	4.991	91.94	1.332	422.3	47.09	12.4	1	1	64	4	NA	4	1	2.14	1	0	2068	76.4	243.87	150.93	6.5	88.46	4.51	179.5	3	246.1	10.6	NA	1	2	2	1	1	8
42339	723	148	NA	NA	NA	NA	NA	NA	NA	NA	NA	14.8	12.5	NA	2	8	5	2	NA	NA	0.63	2	NA	2157	64.19	229.76	79.73	9.9	109.67	3.7	11.6	2.2	92.4	NA	NA	NA	NA	NA	1	NA	NA
42340	173.5	109	1	42	15	24	90	5.275	54.81	1.773	291.5	32.35	14	1	2	60	1	NA	1	4	0.87	2	0	702	44.97	58.28	20.78	5.7	32.34	2.52	8.4	0.9	27.3	5.1	4.996	1	2	2	2	2	8
42341	19.5	113	NA	NA	NA	NA	NA	NA	NA	NA	NA	18.67	11.8	NA	2	11	2	3	NA	NA	0.47	2	NA	NA	NA	NA	NA	NA	NA	NA	NA	NA	NA	NA	NA	NA	NA	NA	1	NA	NA
42342	26.2	70	2	42	13	23	82	5.689	72.49	1.806	392.6	29.27	14.8	1	1	80	3	NA	4	1	2.23	2	0	2634	84.25	399.74	291.3	13.4	79.85	7.17	127.5	6.5	44	5.4	6.162	1	2	2	3	1	6
42344	8.6	100	1	NA	NA	NA	NA	NA	NA	NA	NA	21.97	NA	2	1	20	3	NA	3	5	5	2	0	559	35.23	79.76	55.11	1.8	11.08	0.33	2.5	0.3	8.9	NA	NA	2	2	2	3	2	7
42345	11.9	329	2	42	14	18	85	4.474	72.49	1.264	285.5	27.6	12.2	2	2	35	4	NA	5	3	1.45	2	0	1025	43.32	129.84	39.33	7.2	36.84	1.78	45.3	0.5	19.2	5.4	NA	2	2	2	1	2	7
42346	3.4	37	2	45	25	20	74	4.422	88.4	0.485	422.3	30.3	13.6	1	1	54	3	NA	3	5	5	3	0	1071	40.17	152.25	47.39	15.6	37.64	1.55	109.1	0	94.8	6.6	6.328	2	2	2	1	2	8
42347	8	166	NA	NA	NA	NA	NA	NA	NA	NA	NA	20.01	12.9	NA	1	6	4	0	NA	NA	3.59	2	NA	2399	50	370.94	227.96	16.6	85.57	3.13	169.7	4.9	109.5	NA	NA	NA	NA	NA	1	NA	NA
42349	15	297	NA	44	16	28	56	3.776	81.33	0.565	362.8	21.7	13.9	2	1	19	5	15	NA	NA	0.15	2	0	3333	76.69	468.97	133.75	42.2	97.53	3.4	135.4	0.3	252.3	5.5	NA	NA	NA	NA	2	NA	6
42350	5.7	154	1	39	16	18	80	6.336	63.65	2.868	237.9	21.86	15.1	2	2	47	3	NA	4	4	1.75	2	0	1925	55.61	240.53	124.32	12.5	85.07	3.97	30.2	0.5	74.1	5.4	NA	2	2	2	3	1	8
42351	1.9	43	1	43	56	33	82	7.758	72.49	2.405	214.1	28.07	13.6	1	2	42	3	NA	5	1	3.77	2	0	2207	81.04	366.55	256.28	31.7	59.89	5.61	153.4	2.4	291.5	4.8	NA	2	2	2	1	2	7
42356	2.6	57	1	NA	NA	NA	NA	NA	NA	NA	NA	24.6	NA	2	2	35	4	NA	4	1	5	2	0	796	21.7	48.79	24.7	3.4	47.34	3.21	1.8	0.6	14.8	NA	NA	2	2	2	1	1	7
42357	7	106	2	40	12	16	37	5.715	72.49	0.61	214.1	24.56	10.6	2	2	25	3	NA	4	1	4.38	2	0	911	17.67	127.85	53	8.5	38.13	0.41	9.3	0.7	27	5.5	5.107	2	2	2	1	2	7
42358	15	113	2	41	26	25	49	4.603	47.74	1.118	255.8	30.6	12.2	2	2	64	1	NA	1	1	NA	2	1	873	35.58	140.28	61.64	9.7	20.86	1.08	14.8	0.4	20.5	5.8	5.218	1	2	2	1	1	6
42359	18.2	128	NA	46	17	28	226	4.5	72.49	0.994	380.7	20.82	14.7	NA	1	14	3	8	NA	NA	NA	2	NA	2975	131.97	390.38	137.65	19.7	103.57	10.97	158.1	9.9	58.2	5.3	5.662	NA	NA	NA	1	NA	NA
42360	3.2	65	NA	NA	NA	NA	NA	NA	NA	NA	NA	31.31	13	NA	2	9	4	2	NA	NA	0.95	2	NA	1867	58.04	269.63	103.41	11	61.97	3.23	99.1	4.7	44.3	NA	NA	NA	NA	NA	1	NA	NA
42361	29.3	144	1	45	26	26	69	3.698	81.33	0.768	261.7	19.74	13.9	2	2	38	3	NA	4	3	1.16	2	1	1511	24.99	167.23	119.9	4	29.71	2.51	214.6	0.4	14.1	5.2	NA	2	2	2	3	1	9
42362	9	198	NA	47	62	44	75	3.75	90.17	3.602	440.2	25.05	15.9	2	1	16	3	11	NA	NA	0.73	2	NA	2227	57.14	344.25	219.16	10	72.69	1.09	8.8	0.6	14.1	5.5	NA	NA	NA	NA	1	NA	8
42363	14.7	348	NA	42	26	27	63	3.646	68.95	0.655	469.9	33.63	15	2	1	17	4	11	NA	NA	NA	2	NA	3024	117.3	314.25	138.37	16.9	146.14	6.79	83.8	5	150.8	5.4	4.829	NA	NA	NA	1	NA	6
42364	6.6	121	1	42	18	22	77	6.465	62.76	7.542	315.2	27.91	16.3	1	1	77	1	NA	1	1	1.81	2	0	1549	67.87	218.23	54.4	21.1	44.84	3.4	155.1	1.5	13.8	5.3	NA	2	2	2	1	2	8
42365	4.1	80	2	41	31	29	65	6.387	84.86	1.231	345	33.98	14.7	2	2	58	3	NA	4	1	3.86	2	0	2293	57.02	337.05	222.05	6.6	82.31	4.79	93.6	11.7	34.2	6	5.718	2	2	2	3	2	8
42366	93.8	59	1	39	15	20	31	4.913	83.1	0.598	350.9	24.18	11.6	1	2	47	3	NA	5	1	5	2	0	1370	34.14	254.72	104.03	10.6	25.2	4.96	154.7	6.2	14.6	5.2	NA	2	2	2	1	2	6
42368	3.1	64	2	48	34	35	80	7.086	72.49	3.432	380.7	27.7	15.6	2	1	60	2	NA	1	1	1.67	2	0	1618	61.63	286.51	114.13	14.2	25.72	5.12	80	5.3	136.9	6.3	6.828	2	2	2	3	1	6
42369	32.6	106	1	39	16	24	71	5.534	90.17	0.824	303.3	24.85	12.5	1	2	80	4	NA	1	2	0.75	2	0	1759	54.77	235.7	77.9	16.7	68.23	2.94	118.1	4.2	309.9	5.7	5.829	2	2	2	1	2	3
42370	15.5	187	NA	48	19	25	68	3.646	90.17	0.655	422.3	22.76	14.8	2	1	19	3	15	NA	NA	0.2	2	1	5453	216.92	468.9	146.81	28.2	216.36	25.34	267.9	2.7	344.8	5	NA	NA	NA	NA	1	NA	7
42371	7.7	47	NA	NA	NA	NA	NA	NA	NA	NA	NA	15.42	13.3	NA	1	10	4	4	NA	NA	2.56	2	NA	1677	79.33	160.04	66.18	6.9	79.63	7.22	45.8	8.9	60.5	NA	NA	NA	NA	NA	1	NA	NA
42373	39.8	260	NA	42	17	23	43	4.086	44.2	0.824	184.4	26.49	13.5	2	2	25	1	NA	4	3	1.07	2	0	NA	NA	NA	NA	NA	NA	NA	NA	NA	NA	5	4.718	2	2	2	1	2	5
42374	11.4	142	NA	NA	NA	NA	NA	NA	NA	NA	NA	20.98	13	NA	2	11	5	5	NA	NA	5	2	NA	1246	50.47	169.13	92.24	14.6	43.36	3.52	54.3	6.6	19.4	NA	NA	NA	NA	NA	1	NA	NA
42375	3.9	85	1	50	24	19	61	6.206	85.75	3.172	428.3	25.2	16.3	2	1	21	3	NA	3	5	2.46	2	0	1927	94.92	206.26	89.88	15.4	47.36	2.85	21.2	2.7	40.5	5.1	NA	2	2	2	3	2	8
42376	4.3	110	1	41	20	23	38	3.465	72.49	0.768	226	24.27	12.5	2	2	21	5	NA	3	5	0.52	2	0	991	47.17	129.57	45.9	6.8	32.92	0.9	19.7	0.4	30.3	5	5.051	2	2	2	1	2	7
42377	6.5	146	1	45	26	18	68	5.56	87.52	1.061	374.7	29.28	16.8	2	1	36	3	NA	3	1	5	2	0	2586	88.54	320.54	184.75	13.2	107.65	6.51	11.8	0.6	40.7	4.7	5.273	2	2	2	1	1	7
42378	7.1	78	NA	NA	NA	NA	NA	NA	NA	NA	NA	26.84	NA	1	2	78	2	NA	1	2	NA	1	0	NA	NA	NA	NA	NA	NA	NA	NA	NA	NA	NA	NA	1	2	2	1	1	6
42379	3.5	104	2	39	16	21	78	6.672	68.95	2.8	356.9	28.57	13.3	2	2	62	2	NA	4	1	1.23	2	0	1364	63.05	205.27	88.54	13.7	33.63	2.16	27.1	5.8	25.3	5.8	4.94	2	2	2	1	2	7
42381	12.1	194	1	47	16	21	92	5.948	63.65	1.637	237.9	26.49	15.9	2	1	24	3	NA	2	5	0.46	2	0	2722	26.04	615.3	519.55	10.8	10.37	0.36	555.6	0.4	1.5	5.7	5.495	2	2	2	1	1	9
42382	2.6	64	1	42	21	21	45	6.103	68.07	1.095	285.5	27.56	12.9	2	2	46	3	NA	3	1	3.69	2	0	1711	84.66	175.52	83.84	9.7	73.97	6.89	44.4	2.9	53.6	5.3	4.996	2	2	2	1	2	9
42383	10.8	310	1	47	48	55	58	4.422	97.24	0.723	410.4	23.34	16	2	1	23	3	NA	5	5	0.48	2	0	1510	74.67	188.84	39.57	13.1	51.94	0.78	11.7	0.7	45.6	4.5	5.829	2	2	2	1	2	8
42384	2.8	121	1	46	36	29	89	5.379	83.98	7.09	446.1	29.44	16.8	1	1	23	3	NA	4	5	4.64	2	0	3315	121.44	317.54	148.95	9.4	139.05	7.31	120.1	1.6	79.3	5.8	NA	2	2	2	3	1	6
42386	9.5	171	NA	45	24	29	296	3.724	45.97	0.79	350.9	18.93	14.5	NA	1	12	4	5	NA	NA	0.41	2	NA	953	44.93	90.23	31.59	4.2	45.99	2.66	53.8	4.1	18.7	5.2	NA	NA	NA	NA	1	NA	NA
42387	4.5	180	2	45	21	22	62	5.974	88.4	2.743	463.9	27.57	14.8	2	1	33	3	NA	3	5	2.92	2	0	2764	152.62	257.81	107.96	10.7	123.22	5.2	43.3	1.5	59.4	5.1	NA	2	2	2	3	2	5
42388	NA	NA	NA	NA	NA	NA	NA	NA	NA	NA	NA	17.67	NA	NA	1	7	2	1	NA	NA	4.48	2	NA	1915	77.46	258.15	94.82	17.3	65.52	6.29	21.2	7.5	45.4	NA	NA	NA	NA	NA	1	NA	NA
42389	12.9	113	2	48	15	23	53	5.612	76.91	1.276	285.5	22.11	14.5	2	2	64	3	NA	3	1	NA	2	0	896	44.13	109.23	46.73	6.3	31.58	1.8	30.1	1.4	63.7	5.7	NA	2	2	2	3	1	8
42391	41.9	317	1	48	33	31	54	6.232	93.7	1.084	368.8	22.72	14.3	2	1	25	4	NA	3	5	0.85	2	0	2100	114.15	178.29	102.11	9.6	51.3	6.74	124.6	1.5	65.2	5.5	4.996	2	2	2	3	1	7
42392	NA	NA	1	45	25	27	83	5.819	63.65	2.416	309.3	49.76	13.4	1	2	65	4	NA	2	3	0.81	2	0	948	33.17	155.01	42.77	4.5	23.63	7.34	44.6	5.9	18.8	5	NA	1	2	2	1	2	8
42393	20.6	318	1	46	52	36	64	7.241	81.33	2.642	517.5	28.44	15	2	1	37	3	NA	3	1	1.84	2	0	1482	46.64	190.96	143.45	1.6	60.01	4.25	5.2	0.5	24	5.6	7.272	2	2	2	1	1	8
42395	14.5	212	1	41	16	27	51	4.344	64.53	0.452	184.4	35.87	12.4	2	2	25	4	NA	4	5	NA	2	0	1013	45.93	138.37	92.22	6.2	31.43	1.5	104.3	0.1	15.4	5	NA	2	2	2	1	2	7
42396	9.7	92	1	41	34	24	66	4.344	123.76	1.761	416.4	31.16	14	1	1	56	2	NA	3	3	2.14	2	0	2471	123.1	333.68	202.53	9.5	74.32	3.84	68.9	2.2	24.4	6.7	NA	1	2	2	1	2	7
42398	23.6	206	NA	NA	NA	NA	NA	NA	NA	NA	NA	17.14	12.9	NA	1	10	4	4	NA	NA	1.85	2	NA	546	35.21	66.76	36.93	1.4	14.75	0.83	3.1	0.2	8.2	NA	NA	NA	NA	NA	1	NA	NA
42399	4.4	132	1	41	26	25	67	5.405	72.49	3.85	279.6	27.99	16.2	2	1	54	5	NA	1	1	NA	2	0	1821	74.52	196.37	29.15	17.9	77.42	2.37	77.4	16.2	125.9	5.3	NA	2	2	2	1	1	8
42400	16.5	62	1	42	20	24	70	5.56	134.37	1.502	458	25.77	14.8	2	1	39	3	NA	3	1	5	2	0	2771	131.09	270.65	113.43	12.7	95.6	5.78	38.5	7	64.1	5.5	NA	2	2	2	1	1	7
42401	6.7	38	NA	NA	NA	NA	NA	NA	NA	NA	NA	15.5	13	NA	2	7	5	1	NA	NA	0.53	2	NA	801	27.98	110.63	35.34	3.9	27.35	1.4	17.2	2.2	27.5	NA	NA	NA	NA	NA	1	NA	NA
42402	2.1	27	2	41	23	38	83	5.12	80.44	0.813	220.1	24.28	12.5	2	2	61	1	NA	4	1	2.5	2	0	1723	72.39	174.97	40.98	18.4	83.94	1.53	40.8	1.7	46.2	5.4	4.996	1	2	2	1	2	6
42403	4.1	127	NA	NA	NA	NA	NA	NA	NA	NA	NA	24.79	14.3	NA	1	11	4	4	NA	NA	0.51	2	NA	NA	NA	NA	NA	NA	NA	NA	NA	NA	NA	NA	NA	NA	NA	NA	1	NA	NA
42404	1123	130	1	39	19	20	59	4.629	129.95	0.835	297.4	23.67	12.4	1	1	79	3	NA	3	1	5	1	0	1104	56.43	113.38	38.45	8.7	48.2	5.8	56.3	4.3	44	8.8	8.271	1	2	2	1	1	8
42405	4.7	36	2	44	15	23	51	6.181	90.17	1.998	356.9	29.05	13.5	1	2	71	3	NA	3	1	1.31	2	0	1400	41.8	190.43	101.04	14.8	58.45	6.43	204.5	2.5	63	5.3	NA	2	2	2	1	1	7
42406	NA	NA	1	31	55	59	152	2.767	682.45	0.96	214.1	26.26	14.5	1	1	62	4	NA	3	1	0.65	1	0	3177	165.98	348.1	82.98	17.3	126.22	13.36	32.4	8.1	766.8	5.7	7.494	1	2	1	3	1	6
42407	57.1	263	1	NA	NA	NA	NA	NA	NA	NA	NA	18.66	13.3	1	2	62	4	NA	2	2	1.15	2	0	NA	NA	NA	NA	NA	NA	NA	NA	NA	NA	5.5	5.218	1	2	2	1	1	4
42409	11.1	137	NA	NA	NA	NA	NA	NA	NA	NA	NA	22.56	NA	NA	2	14	3	8	NA	NA	0.87	2	NA	NA	NA	NA	NA	NA	NA	NA	NA	NA	NA	NA	NA	NA	NA	NA	1	NA	NA
42410	11.7	155	NA	NA	NA	NA	NA	NA	NA	NA	NA	33.26	12.6	NA	2	11	1	4	NA	NA	0.25	2	NA	1054	21.07	158.8	64.61	12.7	39.57	0.52	82.9	0.6	25.7	NA	NA	NA	NA	NA	1	NA	NA
42411	1910	19	2	39	11	14	66	5.327	655.93	1.976	279.6	19.46	15	1	2	28	2	NA	3	5	NA	2	1	620	57.89	58.05	20.11	1.8	15.88	2.59	81.5	10.8	12.1	4.3	NA	2	2	2	1	2	8
42413	2.4	96	NA	NA	NA	NA	NA	NA	NA	NA	NA	27.96	NA	2	2	31	4	NA	5	1	NA	2	0	3066	111.38	400.63	181.16	47.2	131.51	50.97	98	13	743.5	NA	NA	2	2	2	3	2	8
42414	6.5	90	NA	NA	NA	NA	NA	NA	NA	NA	NA	18.14	12.5	NA	1	6	1	1	NA	NA	NA	2	NA	2263	77.19	314.79	197.2	20.5	82.18	6.65	25.5	8.1	40.5	NA	NA	NA	NA	NA	1	NA	NA
42415	6.7	190	1	44	51	31	63	7.086	81.33	1.773	392.6	35.18	15.9	2	1	37	3	NA	3	1	4.84	2	0	2640	113.22	287.08	77.94	13.5	116.72	3.5	65.6	0.8	80.8	5.4	5.495	2	2	2	3	1	5
42416	44.2	151	1	35	15	20	78	4.991	114.04	1.355	505.6	35.07	14.4	2	1	62	4	NA	4	3	2.29	2	0	1417	56.66	215.37	134.52	7.4	39.29	3.72	161.7	2.8	87.2	6	NA	1	2	2	1	1	7
42417	12.9	111	NA	NA	NA	NA	NA	NA	NA	NA	NA	24.54	NA	NA	2	9	1	3	NA	NA	0.56	2	NA	2053	92.65	250.24	74.72	12.5	75.43	6.81	51.9	7.8	61.1	NA	NA	NA	NA	NA	1	NA	NA
42418	13.6	196	NA	NA	NA	NA	NA	NA	NA	NA	NA	23.41	NA	NA	1	11	2	5	NA	NA	1.47	2	NA	1142	41.75	163.58	85.11	4.9	36.86	8.76	6.9	9.4	15.3	NA	NA	NA	NA	NA	1	NA	NA
42420	0.4	23	1	43	12	22	63	4.784	90.17	0.79	321.2	22.16	16	2	1	57	3	NA	3	1	5	2	0	2575	83.82	233.76	89.74	16.2	148.03	4.73	127.6	2.6	72.7	5.9	NA	2	2	2	2	1	7
42421	21.7	72	2	46	24	25	76	4.965	81.33	2.134	380.7	29.61	16.9	1	1	55	1	NA	3	1	1.83	1	0	3258	99.12	368.79	113.38	25	140.91	6.74	124.4	12.7	107.2	6.5	8.438	2	2	1	1	2	8
42422	644.5	120	1	45	30	19	107	10.318	53.04	4.922	315.2	23.68	15.9	1	1	51	1	NA	1	3	2.26	1	0	2852	76.05	274.35	88.12	13.5	58.72	4.71	250	0.7	28.2	12	12.379	2	1	2	3	1	7
42423	8.8	109	NA	NA	NA	NA	NA	NA	NA	NA	NA	15.8	NA	NA	1	7	4	0	NA	NA	5	2	NA	1594	57.64	170.85	60.75	11.7	76.35	1.92	17.8	1.8	44.1	NA	NA	NA	NA	NA	1	NA	NA
42424	1.3	29	1	47	17	23	49	3.75	85.75	1.987	368.8	30.81	14.3	1	2	64	4	NA	4	1	1.07	1	0	1411	41.98	206.27	62.58	15	46.44	3.54	4.7	0.9	71.2	6.3	NA	1	2	1	1	1	8
42425	8.3	110	1	43	34	34	45	5.043	72.49	1.264	273.6	33.21	14.8	2	2	46	3	NA	4	1	4.12	2	0	2643	76.49	336.29	100.09	26.5	112.49	4.86	51.7	1.1	89.7	5.3	NA	2	2	2	3	2	6
42426	0.5	21	1	40	16	25	71	4.526	69.84	1.727	160.6	22.19	14.8	2	2	73	3	NA	4	1	1.86	2	0	1607	57.78	223.98	137.05	7.6	54.39	2.55	37.8	1.7	26	5.3	NA	1	2	2	1	1	9
42427	NA	NA	NA	42	17	17	45	6.517	59.23	3.026	243.9	NA	14.6	2	2	44	3	NA	2	1	5	2	0	NA	NA	NA	NA	NA	NA	NA	NA	NA	NA	5.2	5.662	2	2	2	1	1	6
42428	5.4	133	1	45	33	24	70	3.517	61.88	0.914	452	28.31	15.6	1	1	53	3	NA	4	1	NA	2	0	2772	100.64	345.29	166.49	28.6	95.31	3.24	41	1.6	158.3	5.7	5.94	1	2	2	3	1	8
42429	2.8	83	1	43	42	28	39	4.215	90.17	1.479	386.6	25.1	16	1	1	29	2	NA	3	1	3.29	2	0	2361	105.84	310.25	218.05	15.8	82.91	7.12	181	2.6	67.1	5.7	6.772	2	2	2	1	2	5
42430	14.1	392	1	46	14	24	48	3.646	93.7	0.655	339	23.88	15.1	2	1	28	3	NA	3	1	0.71	2	0	2590	108.78	299.48	180.04	9.2	106.2	5.96	3.8	3.7	46.7	5.4	NA	2	2	2	3	2	6
42431	6	110	NA	38	19	25	69	6.31	63.65	1.163	398.5	29.28	14.4	2	1	42	3	NA	1	5	0.96	2	0	3397	108.81	454.82	206.55	24.3	134.31	7.73	701.4	7.2	43	4.8	5.329	2	2	2	1	2	8
42432	7.4	157	2	40	23	18	68	3.646	61	1.524	350.9	41.87	14.1	2	2	23	1	NA	2	1	1.14	2	0	1308	47.1	203.86	76.12	23	35.82	1.37	3.8	0.5	14.2	5.5	6.883	2	2	2	1	2	8
42433	9.9	293	1	43	30	32	74	3.233	107.85	2.427	321.2	27.31	15.1	1	1	53	1	NA	1	1	0.73	2	1	906	43.03	92.75	55.56	3.2	23.88	1.39	0	1.1	13.9	5.1	NA	2	1	2	1	1	7
42434	4.5	118	1	43	22	24	73	5.094	72.49	1.084	350.9	23.53	16.6	2	1	22	1	NA	2	5	NA	2	0	3781	217.46	441.92	178.23	35.8	130.11	2.62	174.3	1	108.8	5.4	5.551	2	2	2	3	1	8
42435	6	94	1	44	30	25	50	5.017	63.65	1.118	410.4	21.2	16	2	1	34	1	NA	2	1	1.18	2	0	3510	132.82	369.83	155.55	29.3	102.73	6.32	62.6	0.7	78.5	4.9	5.384	2	2	2	3	1	8
42436	10	122	1	48	14	17	33	5.844	55.69	1.185	202.2	22.71	13.8	2	2	38	2	NA	3	1	NA	2	0	1855	93.2	173.03	64.81	22.2	89.91	3.43	107.4	3	62.3	5.4	5.384	2	2	2	1	2	8
42437	7.8	186	2	40	18	21	84	5.508	81.33	1.919	410.4	44.17	15.1	2	1	52	3	NA	3	1	0.55	2	0	2244	157.57	280.52	82.42	36.2	57.5	1.88	181.7	4.6	80.9	6.2	NA	2	2	2	2	2	6
42438	0.5	12	2	46	35	34	84	5.12	55.69	1.953	279.6	28.48	13.9	1	2	67	1	NA	3	3	1.14	2	0	1819	71.43	238.81	143.07	16.6	50.77	5.72	120.5	8.4	142.3	5.9	NA	2	2	2	1	1	8
42439	31.9	233	1	42	40	28	67	5.069	54.81	2.348	249.8	27.47	16.3	2	1	28	1	NA	4	4	0.39	2	0	2038	88.12	251.46	106.2	18.8	64.68	2.59	17.9	2.1	61	5.1	NA	2	2	2	3	2	6
42440	6.3	214	1	43	20	27	51	3.957	96.36	0.768	356.9	24.38	13.8	2	1	31	3	NA	5	5	5	2	0	3100	124.52	352.54	183.09	19.6	135.03	3.63	48.5	1.4	254.1	5.1	NA	2	2	2	1	1	8
42441	6.1	120	2	39	17	18	54	4.655	72.49	2.134	303.3	30.77	15	2	1	64	5	NA	3	1	2.9	2	0	1101	37.59	127.37	50.45	10.1	50.09	1.76	40.9	1.3	58.8	5.7	NA	1	2	2	3	1	4
42442	28.6	103	NA	NA	NA	NA	NA	NA	NA	NA	NA	17.17	12.9	NA	1	8	2	2	NA	NA	3.9	2	NA	1544	46.71	206.31	89.07	10.8	61.28	2	54.1	8.1	170.3	NA	NA	NA	NA	NA	1	NA	NA
42443	5.1	86	NA	NA	NA	NA	NA	NA	NA	NA	NA	24.25	13.7	NA	1	7	1	1	NA	NA	NA	2	NA	1219	40.51	171.66	47.2	10	41.32	2.09	2.8	3	36.2	NA	NA	NA	NA	NA	1	NA	NA
42444	8.3	77	1	42	14	22	58	4.888	90.17	2.348	434.2	26.37	15.3	1	2	68	3	NA	3	1	NA	2	0	1100	30.6	150.38	99.32	6.8	44.93	1.79	27.6	0.9	94.4	5.9	NA	1	2	2	3	2	6
42445	0.8	10	1	41	20	22	38	5.405	57.46	0.96	226	30.63	13.6	2	2	36	3	NA	4	1	4.01	2	1	1469	51.75	135.48	44.87	11.1	81.24	2.54	52.9	1.9	99.6	4.8	NA	1	2	2	1	2	8
42446	36.1	376	1	46	17	23	83	5.431	79.56	0.994	291.5	27.5	14.1	2	1	21	1	NA	2	5	0.31	2	0	1199	56.13	105.44	48.96	3.7	61.06	3.53	6.7	4.2	30.1	5.1	6.051	2	2	2	1	2	8
42449	1.6	52	1	42	12	20	58	4.939	81.33	0.756	291.5	23.75	13.6	2	1	80	3	NA	1	2	0.69	2	0	2586	67.43	416.69	212.03	45	78.52	1.47	185.6	1.6	87.1	5.8	5.773	2	2	2	3	1	6
42450	65.7	37	2	NA	NA	NA	NA	NA	NA	NA	NA	30	NA	1	2	80	4	NA	2	2	1.59	2	1	NA	NA	NA	NA	NA	NA	NA	NA	NA	NA	NA	NA	1	2	2	1	1	3
42451	NA	NA	NA	NA	NA	NA	NA	NA	NA	NA	NA	33.05	NA	2	2	17	3	15	NA	NA	3.77	2	NA	NA	NA	NA	NA	NA	NA	NA	NA	NA	NA	NA	NA	NA	NA	NA	1	NA	8
42452	8.7	160	1	45	28	27	64	4.707	72.49	2.631	374.7	31.58	15.8	1	1	54	5	NA	4	1	2.7	2	0	2449	70.56	383.01	129.01	26.6	73.54	4.74	7.9	3.5	57.2	5.4	5.551	1	2	2	1	1	4
42453	6	151	1	43	30	38	54	4.862	129.06	2.495	339	35.15	14.5	1	1	74	3	NA	2	6	1.06	2	0	2147	47.16	306.26	162.89	16.2	86.63	3.24	25.3	1.2	59.5	5.8	7.383	2	2	2	3	1	5
42454	9.8	61	2	48	21	24	60	6.853	63.65	2.156	232	21	13.3	2	2	80	3	NA	2	2	1.15	2	0	4252	115.44	663.85	314.97	40.4	137.66	11.65	274.6	11	119.2	5.5	5.273	1	2	2	3	2	8
42455	93	147	NA	NA	NA	NA	NA	NA	NA	NA	NA	14.31	NA	NA	1	7	1	1	NA	NA	5	2	NA	1916	64.7	223.74	83.53	13.4	83.9	4.68	17.3	3.8	75.2	NA	NA	NA	NA	NA	1	NA	NA
42457	10.7	145	2	45	16	22	68	6.724	63.65	1.66	285.5	23.76	13.7	2	1	27	1	NA	3	5	1.76	2	0	1312	56.42	197.26	96.41	9.9	33.65	2.01	9.4	4.8	22.8	5.6	5.94	2	2	2	1	2	7
42458	6.3	119	NA	NA	NA	NA	NA	NA	NA	NA	NA	22.09	11.8	NA	1	7	3	1	NA	NA	2.37	2	NA	2363	61.1	420.61	256.22	18.6	53.79	2.67	20.5	0.8	31	NA	NA	NA	NA	NA	1	NA	NA
42459	2.8	25	2	41	28	26	66	4.707	93.7	1.163	279.6	27	13.9	2	2	57	3	NA	5	1	5	2	0	1547	70.29	214.33	82.38	16.8	49.21	1.13	140.1	0.7	50.6	5.4	NA	2	2	2	1	2	7
42460	10.3	66	2	42	30	36	46	4.577	107.85	3.737	356.9	41.79	13.3	1	1	59	4	NA	5	1	5	1	0	4000	123.78	650.86	482.81	22.6	111.83	8.68	43.4	6.8	87.7	6.3	NA	1	2	2	1	2	8
42461	4.5	54	NA	NA	NA	NA	NA	NA	NA	NA	NA	14.56	12.6	NA	1	8	3	2	NA	NA	1.41	2	NA	1550	64.51	177.07	93.78	9.2	66.36	7.08	98.8	10.1	19.4	NA	NA	NA	NA	NA	1	NA	NA
42462	28.3	184	NA	NA	NA	NA	NA	NA	NA	NA	NA	20.47	NA	NA	1	11	5	5	NA	NA	2.17	2	NA	1147	59.07	151.57	51.61	5	32.84	3.54	90.7	0.8	11.6	NA	NA	NA	NA	NA	1	NA	NA
42464	6.6	152	2	41	33	40	132	4.939	81.33	1.942	404.5	30.24	14.1	2	2	52	1	NA	5	6	4.24	2	0	1565	75.63	165.33	91.19	17.1	68.8	1.06	41.6	0.9	97.2	5.6	NA	2	2	2	1	1	7
42465	5.8	109	NA	NA	NA	NA	NA	NA	NA	NA	NA	25.09	14.1	NA	1	9	3	3	NA	NA	NA	2	NA	2182	73.43	318.35	228.93	9.4	71.05	5.55	127.3	9.5	26.8	NA	NA	NA	NA	NA	1	NA	NA
42466	24.5	116	NA	37	16	17	101	2.534	39.78	0.768	190.3	18.83	13.8	NA	2	13	1	6	NA	NA	NA	2	NA	2116	110.27	269.3	105.67	12.8	64.65	6.2	52.3	6.8	36	4.9	4.996	NA	NA	NA	1	NA	NA
42467	6.3	83	1	42	18	17	72	4.551	51.27	0.802	190.3	27.67	12.7	2	2	27	3	NA	4	6	5	2	0	1442	36.45	192.86	115.42	6.5	60.28	2.37	102	0.3	50.2	5.2	5.051	2	2	2	1	2	10
42469	4.3	56	NA	41	12	30	229	3.905	45.97	0.327	297.4	15.91	12.5	NA	1	12	1	5	NA	NA	0.32	2	NA	2069	36.23	280.69	163.95	14.9	93.72	2.45	40.3	4.1	36.4	5.3	6.051	NA	NA	NA	3	NA	NA
42471	7.7	124	1	45	34	27	92	5.275	81.33	1.219	279.6	27.38	15.7	1	1	50	3	NA	5	1	5	2	0	2713	122.14	227.02	79.36	26.9	152.98	7.64	69.1	1.6	249.6	5.8	5.995	2	2	2	1	2	7
42473	15.5	213	1	50	27	29	70	6.336	99.01	0.96	321.2	20.86	16.2	2	1	53	3	NA	5	3	5	2	0	3089	180.58	198.87	57.85	17.2	92.38	12.9	36.4	7.4	170.3	5.5	NA	1	2	2	2	2	5
42474	3	48	1	38	19	19	77	6.413	53.04	3.906	291.5	39.49	14.6	2	2	47	1	NA	3	6	2.5	2	0	1273	86.24	147.62	72.31	8.5	36.86	4.21	10.7	1.4	22.6	5.6	NA	1	2	2	2	1	6
42475	10.4	72	2	42	23	28	61	4.163	81.33	0.858	273.6	20.85	15.6	2	1	27	3	NA	5	5	0.69	2	0	4276	143.45	583.9	316.36	29.1	153.4	8.19	238.8	5.4	173.3	5.5	5.051	2	2	2	3	2	6
42476	8.4	89	NA	NA	NA	NA	NA	NA	NA	NA	NA	14.09	13.1	NA	2	6	1	0	NA	NA	0.84	2	NA	1912	58.02	271.16	126.5	16.7	71.76	2.42	310.7	3.4	33	NA	NA	NA	NA	NA	1	NA	NA
42477	6	159	2	47	27	28	68	5.612	61	2.506	267.7	25.05	17	2	1	25	1	NA	1	6	0.85	2	0	2314	75.32	356.69	166.31	27.3	71.16	5.63	71.8	11.3	30.2	5.3	NA	2	2	2	3	1	8
42479	5.7	87	1	41	29	22	77	5.405	63.65	0.847	446.1	43.5	14	1	2	55	4	NA	3	3	3.09	1	0	1862	116.64	207.7	84.11	13.6	64.37	9.52	50.7	6.3	57.1	6.6	6.217	2	2	2	2	2	7
42481	28.1	153	2	45	43	25	55	5.25	54.81	1.49	237.9	29.31	13.2	2	2	30	1	NA	5	6	4.37	2	0	2530	125.51	286.34	129.68	19.3	96.84	6.1	128	5.2	391.8	5.1	NA	2	2	2	1	2	8
42482	10.2	109	1	41	28	41	52	6.827	63.65	1.547	452	30.55	14.7	1	2	35	4	NA	3	5	0.47	2	1	1927	73.65	125.01	13.65	5.7	88.7	5.14	7.6	2.9	28.2	5.5	6.994	2	2	2	1	1	9
42483	7.3	151	1	43	29	29	74	4.474	72.49	1.298	350.9	26.12	15.8	1	1	59	1	NA	4	1	4.38	2	0	2870	90.89	278.95	96.02	31.1	148.23	2.48	105.3	5.9	268.4	5.4	5.607	2	2	2	3	1	6
42484	40.1	37	1	40	12	18	52	3.698	116.69	1.084	368.8	42.44	11.2	1	2	72	3	NA	4	1	5	1	0	1475	52.31	97.44	16.43	3.3	97.82	7.93	1.1	2.1	15.4	7	3.941	1	1	1	1	2	7
42485	9.2	134	NA	NA	NA	NA	NA	NA	NA	NA	NA	14.13	12	NA	1	8	3	0	NA	NA	2.02	2	NA	1788	57.66	264.42	119.18	22.9	60.43	8.53	221.5	5.2	46.4	NA	NA	NA	NA	NA	1	NA	NA
42486	7.9	102	2	43	25	25	63	4.681	54.81	1.129	190.3	29.21	12.2	1	2	32	1	NA	4	4	0.68	2	0	1781	62.6	277.31	95.76	27.4	52.54	6.69	51.4	5.8	29.8	5.1	NA	2	2	2	1	2	8
42487	12.3	165	NA	NA	NA	NA	NA	NA	NA	NA	NA	24.62	12.9	NA	1	11	1	6	NA	NA	1.93	2	NA	1653	59.09	233.32	133.11	7.8	55	2.78	6	2.6	22.1	NA	NA	NA	NA	NA	1	NA	NA
42488	11.8	124	NA	38	15	20	120	3.672	45.08	0.553	279.6	26.71	13.5	NA	2	12	4	7	NA	NA	NA	2	NA	843	26.26	112.73	68.29	4.7	33.19	0.34	124.5	0	10.8	5.2	5.662	NA	NA	NA	1	NA	NA
42489	4.5	48	2	41	18	21	101	4.836	44.2	2.619	237.9	26.94	12.9	2	2	28	1	NA	3	1	0.68	2	0	1756	78.63	258.75	102.35	15	44.66	1.68	177	2.5	83	4.9	NA	2	2	2	1	2	6
42490	12.7	58	2	40	40	25	68	7.81	109.62	9.371	309.3	31.09	15.5	2	1	46	3	NA	5	1	1.25	2	0	2704	79.68	369.59	192.8	10.7	104.27	4.49	20	3.2	52.2	13	NA	2	2	2	1	2	6
42491	7.8	137	2	42	43	27	85	5.741	45.08	1.106	279.6	34.31	13.8	2	2	60	2	NA	1	3	NA	2	1	1473	49.06	226.62	100.07	11.7	41.71	3.5	180.5	5.4	14.3	5.8	5.94	1	2	2	1	2	7
42492	6.8	35	2	41	19	28	108	5.586	99.01	0.632	339	29.62	12.6	1	1	71	4	NA	1	1	1.51	2	0	3184	54.18	499.52	333.05	13.2	112.02	3.95	82.6	0.6	61.2	6.1	NA	2	2	2	1	2	7
42493	5.2	143	1	46	21	24	60	5.612	90.17	1.4	321.2	25.8	17.3	2	1	57	3	NA	5	3	5	2	0	2600	76.01	340.94	113.66	18.3	105.08	4.42	32.9	1	48	5.5	4.996	2	2	2	3	1	7
42494	12.1	19	NA	NA	NA	NA	NA	NA	NA	NA	NA	14.6	12.7	NA	2	7	2	0	NA	NA	0.58	2	NA	1413	41.92	230.71	103.77	8.4	36.2	4.53	61.9	4.9	12.3	NA	NA	NA	NA	NA	1	NA	NA
42495	15.1	139	1	41	29	24	67	3.931	76.02	1.637	297.4	33.71	15	1	1	48	4	NA	3	3	4.29	2	0	2440	106.7	241.41	144.63	11.6	118.25	2.49	82	2.9	30.8	5.8	NA	2	2	2	1	1	4
42496	4.3	121	2	42	50	38	66	4.474	65.42	2.958	321.2	30.12	17.8	2	1	43	1	NA	3	6	2.5	2	0	4442	128.98	584.53	354.35	44.3	194.26	3.82	111.3	7.1	50.5	5	NA	2	2	2	3	1	6
42497	8.6	160	1	41	21	23	57	3.491	81.33	0.553	356.9	23.6	16.4	2	1	41	5	NA	1	3	1.08	2	1	4634	238.21	330.44	87.89	18.3	184.08	21.04	478.5	3.1	100.2	5.4	NA	2	2	2	3	1	6
42499	9.2	123	NA	NA	NA	NA	NA	NA	NA	NA	NA	25.52	12.7	NA	2	8	3	3	NA	NA	0.65	2	NA	2324	74.07	305.3	135.53	15.4	93.16	2.53	221.7	1.9	75	NA	NA	NA	NA	NA	1	NA	NA
42500	8.1	207	NA	NA	NA	NA	NA	NA	NA	NA	NA	30.49	12.5	NA	2	10	4	3	NA	NA	2.11	2	NA	2494	115.7	297.71	127.1	21.2	92.93	4.5	104.2	6.4	59.3	NA	NA	NA	NA	NA	1	NA	NA
42501	10	69	NA	40	11	16	62	3	54.81	0.519	285.5	38.78	12.3	2	2	19	4	15	NA	NA	2.19	2	0	988	43.98	113.89	62.4	9.1	41.02	1.36	189.9	0.6	50.3	5.4	5.273	NA	NA	NA	1	NA	6
42502	107	220	1	42	34	29	84	4.5	88.4	2.224	416.4	35.89	13.9	1	1	64	2	NA	4	1	5	2	0	1673	59.31	232.18	107.75	21.7	47.9	3.58	163.6	3.4	67.1	4.9	NA	2	2	2	1	2	7
42503	9.4	258	1	42	33	26	79	5.094	83.1	2.258	398.5	28.1	16.3	2	1	39	1	NA	5	1	5	2	0	1541	65.25	179.17	69.66	14.3	65.05	11.47	52.5	5.6	35.3	4.8	5.44	2	2	2	3	2	7
42504	3.8	101	1	41	28	24	83	7.008	73.37	2.1	428.3	25.24	16.9	1	1	63	3	NA	2	1	2.5	2	0	NA	NA	NA	NA	NA	NA	NA	NA	NA	NA	5.3	5.829	9	2	2	3	1	6
42506	1.1	23	1	39	15	19	50	3.801	43.32	2.845	136.8	25.8	10.1	2	2	45	1	NA	2	1	0.04	2	0	1345	47.52	197.12	114.42	10.6	44.16	2.56	50.1	0.6	27.4	5.3	NA	2	2	2	3	1	5
42507	2.1	54	1	45	10	19	46	4.474	61	2.348	172.5	25.56	13.4	2	2	31	3	NA	2	1	0.71	2	1	2124	65.01	353.55	206.7	15.8	52.58	3.04	17.1	2.2	54.4	5.3	NA	2	2	2	1	1	6
42508	7.9	49	NA	45	14	26	269	3.595	51.27	0.531	356.9	17.26	14.4	NA	1	13	5	7	NA	NA	2.42	2	NA	810	28.18	139.53	4.37	1.3	13.4	0.48	0	0.5	1.9	5.2	5.162	NA	NA	NA	1	NA	NA
42509	19.3	253	1	42	32	19	89	4.603	58.34	1.863	255.8	44.52	14.2	2	1	39	1	NA	3	1	3.63	2	1	2647	88.41	361.64	169.09	32	98.37	2.99	42.1	0.6	72.8	5.5	NA	2	2	2	3	1	6
42510	6.2	127	1	44	30	19	48	5.637	60.11	1.05	243.9	31.4	15	1	1	38	3	NA	4	1	1.89	2	0	1752	98.87	135.27	76.42	5.5	81.59	5.82	2.1	3.5	48.9	5.2	NA	1	2	2	1	1	6
42512	7.4	251	NA	53	33	25	55	5.431	107.85	1.298	386.6	32.17	16.8	2	1	17	4	10	NA	NA	1.69	2	NA	1868	103.22	128.33	39.95	3.3	103.06	1.16	2.2	0.2	29.6	5.2	NA	NA	NA	NA	3	NA	5
42513	13.6	128	NA	NA	NA	NA	NA	NA	NA	NA	NA	17.28	13.7	NA	2	9	3	1	NA	NA	1.01	2	NA	1546	72.91	201.43	131.83	8.6	51.74	6.12	31.9	4.2	28.8	NA	NA	NA	NA	NA	1	NA	NA
42515	4.2	43	NA	NA	NA	NA	NA	NA	NA	NA	NA	15.87	NA	NA	2	8	1	1	NA	NA	2.1	2	NA	NA	NA	NA	NA	NA	NA	NA	NA	NA	NA	NA	NA	NA	NA	NA	1	NA	NA
42516	31.3	211	1	55	37	36	76	4.681	90.17	0.463	404.5	25.14	17.4	2	1	25	3	NA	4	5	4.41	1	0	3939	114.32	315.89	72.6	6.9	117.11	8.85	16.1	1	57.4	5.1	4.996	2	2	2	3	1	7
42517	22	166	1	47	24	24	73	5.069	63.65	0.994	315.2	29.13	13.5	1	2	60	4	NA	5	3	5	2	0	2374	81.91	369.35	172.81	27.2	67.54	2.81	193.8	2.2	162	5.6	5.551	1	2	2	2	1	8
42518	6.1	181	1	41	50	43	73	4.965	63.65	1.49	309.3	48.86	13.9	1	1	35	1	NA	3	1	1.99	2	0	3457	145.9	436.7	208.2	16	102.97	2.56	311.3	1.4	37.4	5.6	NA	2	2	2	1	1	6
42519	1	34	1	45	27	27	74	6.905	103.43	3.003	333.1	23.92	15.5	2	1	62	1	NA	1	1	2.5	2	0	2758	103.21	449.93	171.83	34.1	65.25	7.43	297.3	12.5	63	5.3	NA	2	2	2	1	1	7
42520	NA	NA	NA	NA	NA	NA	NA	NA	NA	NA	NA	25.08	NA	2	2	19	2	15	NA	NA	NA	2	0	643	49.41	55.48	4.24	5	23.96	0.97	0.3	0.4	6.7	NA	NA	NA	NA	NA	2	NA	7
42521	2.8	41	2	42	34	28	79	5.767	56.58	0.881	202.2	28.06	12.7	2	2	43	1	NA	5	1	4.29	2	1	1981	88.06	278.78	157.77	19.2	61.65	3.85	118.8	6.7	63.9	5	NA	2	2	2	1	2	9
42522	6	75	NA	NA	NA	NA	NA	NA	NA	NA	NA	19.96	12.2	NA	2	9	1	3	NA	NA	0.7	2	NA	2150	75.52	334.93	155.89	27.1	62.07	8.76	163.1	14.6	41.7	NA	NA	NA	NA	NA	1	NA	NA
42523	13.9	175	1	43	12	19	49	4.758	59.23	2.111	226	28.9	13.4	2	2	40	4	NA	4	1	1.07	2	0	1903	58.15	293.32	172.78	12.8	59.68	3.51	333.3	8.5	39.3	NA	NA	2	2	2	1	2	10
42524	6.5	58	1	48	27	29	70	4.707	81.33	2.213	291.5	28.03	14.5	1	1	64	3	NA	3	1	4.67	2	0	1590	45.51	186.55	113.01	11.8	77.35	2.62	66.3	1.6	106.7	5.2	5.829	1	1	2	2	1	8
42525	8.4	221	NA	46	45	29	69	5.379	81.33	1.027	315.2	25.3	14.3	2	1	19	2	10	NA	NA	0.47	2	0	2426	76.07	342.29	190.24	15	90.35	3.58	203.7	0.9	50.4	5	NA	NA	NA	NA	2	NA	6
42526	16.2	188	2	42	24	21	63	5.56	91.94	1.806	374.7	26.85	14.9	2	1	65	3	NA	4	1	3.41	2	0	2557	78.78	291.69	199.87	8.9	125.5	6.29	19.4	9.6	74.5	5.3	NA	2	2	2	3	2	7
42527	2.4	42	2	42	24	20	77	6.258	54.81	1.705	339	32.26	13.9	1	2	53	2	NA	2	1	NA	2	0	937	38.69	126.9	74.9	17.8	33.86	2.84	202.3	1.6	66.4	5.7	6.217	2	2	2	1	2	9
42528	9.6	81	1	40	31	26	75	5.586	72.49	7.158	315.2	35.24	15.4	2	2	41	3	NA	2	3	2.19	2	0	1561	48.02	225.92	141.25	6.4	54.12	1.24	321.8	1	16.2	5.8	NA	2	2	2	1	1	6
42529	173.7	102	1	39	22	16	99	3.646	89.28	1.005	463.9	39.7	14.3	2	1	71	3	NA	2	3	2.5	1	0	1847	74.09	161.78	61.21	21.3	93.85	4.88	30.7	4.7	83.1	8	15.21	2	2	1	1	1	8
42531	104.5	84	2	39	24	24	71	5.431	81.33	2.439	339	NA	13.1	1	2	63	4	NA	5	2	0.98	1	0	686	25.06	118.37	44.48	12.9	18.17	6.29	14.6	4.5	29.9	6.1	6.495	1	2	1	1	1	7
42532	24.3	108	1	41	16	24	109	4.732	85.75	2.348	428.3	28.39	12.9	2	2	67	1	NA	3	1	2.61	1	0	1277	68.44	174.17	64.86	18.2	36.73	0.92	24.9	1.4	23.7	6	NA	2	2	2	1	1	8
42533	8.5	82	1	39	20	27	55	4.939	90.17	0.948	321.2	24.8	13.1	1	2	66	3	NA	2	3	4.65	2	0	1484	58.04	212.61	102.84	12.7	46.28	3.64	164.1	3.2	139.9	5.6	4.94	1	2	2	1	2	7
42534	22.5	224	NA	44	14	26	251	3.75	37.13	1.66	232	20.01	12.9	NA	1	12	3	5	NA	NA	1.03	2	NA	2557	74.61	337.69	159.49	14.5	104.4	6.22	71.2	5.9	96.5	5.4	5.773	NA	NA	NA	3	NA	NA
42535	39.5	164	1	48	18	23	39	5.922	78.68	0.824	297.4	21.77	14.5	1	2	30	4	NA	2	6	0	2	1	436	16.72	63.08	28.33	2.6	12.92	0.97	110.1	0.1	4.9	5.3	NA	1	2	2	1	1	4
42536	8.4	200	1	42	17	21	79	5.069	78.68	2.066	285.5	26.68	15.9	2	1	31	3	NA	4	5	0.52	2	0	3002	116.18	330.17	211.82	10.8	139.52	6.25	103.9	4	258.9	5.5	NA	2	2	2	3	1	8
42537	8.9	179	2	42	13	16	44	5.069	90.17	1.253	345	29.85	12.6	1	2	62	4	NA	4	1	2.19	2	0	1714	59.45	239.82	107.08	13.4	59.11	5.18	145.8	1.2	266.1	5.5	NA	2	2	2	1	2	6
42538	6.8	81	NA	45	15	17	154	4.913	76.02	1.061	368.8	21.06	15.4	NA	1	13	2	7	NA	NA	1.21	2	NA	1924	58.41	284.36	168.5	10.7	64.41	3.53	13.5	6	44.3	5	5.995	NA	NA	NA	1	NA	NA
42539	5.4	159	1	48	21	23	69	3.724	88.4	0.892	392.6	27.9	14.6	2	1	50	3	NA	5	1	5	2	0	3953	117.94	570.63	244.97	32.8	117.98	14.38	232.6	17.6	158.1	4.6	5.662	2	2	2	1	2	7
42540	26.6	124	NA	NA	NA	NA	NA	NA	NA	NA	NA	20.92	12.3	NA	2	7	4	1	NA	NA	5	2	NA	1561	66.11	198.59	94.97	7.2	56.46	1.37	29.2	2.1	41.5	NA	NA	NA	NA	NA	1	NA	NA
42541	3.7	69	1	37	13	15	58	5.482	84.86	1.185	380.7	42.29	11.6	1	2	72	1	NA	1	2	3.82	1	0	1739	67.24	219.2	122.24	11.6	68.86	2.9	38.5	4.3	37.8	7.2	7.771	1	2	2	1	2	8
42542	9.5	306	1	38	21	25	65	6.672	54.81	4.301	243.9	37.73	12.8	1	2	39	4	NA	4	3	1.63	2	1	2459	76.99	361.33	189.46	8.8	81.89	6.27	12.1	0.6	72.5	5.5	5.662	1	2	2	1	2	4
42543	NA	NA	NA	NA	NA	NA	NA	NA	NA	NA	NA	18.51	NA	2	1	45	3	NA	5	5	1.96	2	0	3139	165.8	384.21	115.4	27.1	106.5	10.78	146.7	16.1	490.3	NA	NA	2	2	2	1	1	5
42544	5.5	66	2	39	21	28	65	4.267	63.65	3.726	315.2	35.99	13.4	1	2	67	1	NA	1	1	2.19	3	0	1532	44.39	220.21	60.82	21.1	53.01	1.25	82.4	1.9	51.5	6.1	7.216	1	2	2	1	2	6
42545	5.3	88	2	42	23	19	85	4.629	81.33	2.585	368.8	36.97	13.5	2	2	74	3	NA	3	1	3.65	2	0	1292	57.69	142.62	28.84	7.5	53.98	8.79	10.4	4.4	46.2	5.3	NA	1	2	2	1	2	5
42546	2	40	2	43	28	27	53	3.957	90.17	0.914	368.8	42.4	14	1	1	51	3	NA	2	1	2.48	3	1	1887	124.76	209.5	25.91	32.3	61.43	4.02	99.4	2.6	85.4	5.4	5.218	1	2	2	1	1	6
42547	7.6	52	1	45	24	31	63	4.422	81.33	0.824	345	21.34	13.1	1	2	79	3	NA	3	2	2.18	2	0	1509	52.27	203.35	83.37	15.4	60.45	1.35	159.8	1.7	64.4	5.7	NA	1	2	2	1	2	6
42548	5.7	54	NA	NA	NA	NA	NA	NA	NA	NA	NA	20.84	12.5	NA	2	8	3	2	NA	NA	0.75	2	NA	1633	60.88	210.82	57.64	16.2	62.82	3.82	21.7	5.7	10.3	NA	NA	NA	NA	NA	1	NA	NA
42550	25.8	210	NA	42	15	21	127	3.957	45.97	0.982	350.9	35.23	13.3	2	2	18	3	11	NA	NA	4.19	2	0	2292	83.43	265.44	154.43	10.7	102.94	3.08	80.9	4.7	196.6	5.3	NA	NA	NA	NA	1	NA	8
42552	4.4	67	NA	NA	NA	NA	NA	NA	NA	NA	NA	20.78	13.1	NA	1	7	4	1	NA	NA	1.11	2	NA	1372	53.79	169.91	73.09	9.2	54.67	4.23	159.2	2.8	37.2	NA	NA	NA	NA	NA	1	NA	NA
42553	8.8	67	NA	NA	NA	NA	NA	NA	NA	NA	NA	18.16	NA	NA	2	7	3	0	NA	NA	0.5	2	NA	1976	50.78	306.17	196.56	13.5	64.45	5.33	18.7	13.9	22.5	NA	NA	NA	NA	NA	1	NA	NA
42554	13.3	267	1	34	12	15	37	5.586	54.81	0.903	345	35.5	13.2	2	2	20	4	NA	4	5	5	2	0	1395	51.77	186.94	95.79	7.1	50.86	1.13	33.6	1.8	305.3	5.2	4.94	2	2	2	1	2	7
42556	76.5	53	NA	41	15	20	140	4.422	54.81	1.298	273.6	18.94	14.1	NA	2	12	3	5	NA	NA	1.09	2	NA	1274	68.86	144.55	73.59	7.4	47.7	6.61	56.8	4.5	21	5.1	5.384	NA	NA	NA	1	NA	NA
42557	287	32	2	41	20	19	86	4.086	143.21	2.1	452	46.97	14.7	1	2	68	3	NA	3	1	1.1	1	0	1040	47.75	136.95	72.04	9.5	35.8	3.32	121	3.3	50.3	7.7	NA	1	1	1	1	2	6
42558	9	84	2	44	21	23	50	6.362	99.01	2.653	416.4	27.97	15.4	2	1	79	3	NA	4	1	5	2	0	2350	116.22	250.97	123.62	19.4	102.19	4.97	79.3	1.9	53.1	5.6	5.273	1	2	2	1	1	7
42559	0.9	20	1	45	17	18	57	5.56	54.81	1.14	220.1	20.91	14.7	2	2	41	3	NA	5	1	2.56	2	0	2530	91.26	327.6	203.91	17.4	102.73	7.28	21.2	4.4	66.3	4.8	NA	2	2	2	1	2	8
42560	0.3	34	1	45	22	31	77	5.198	107.85	2.585	440.2	21.94	15.9	1	1	59	3	NA	4	5	1.76	2	0	2824	103.22	253.51	129.64	10.3	135.21	4.71	10.9	6.4	36.9	5.6	NA	1	2	2	1	1	6
42562	10.3	88	NA	NA	NA	NA	NA	NA	NA	NA	NA	17.06	NA	NA	1	10	1	4	NA	NA	3.94	2	NA	1285	68.15	185.8	71.23	9.7	30.29	6.03	48.7	7	39.2	NA	NA	NA	NA	NA	1	NA	NA
42563	0.9	14	NA	38	22	25	79	5.456	57.46	2.676	214.1	26.67	13.9	2	2	48	5	NA	2	1	1.08	2	0	1558	56.8	236.33	71.42	15	44.59	3.75	78.4	4.4	41.7	5.6	NA	2	2	2	1	2	4
42566	5.6	83	1	45	29	29	69	6.672	81.33	5.374	380.7	31.76	15.6	1	1	32	3	NA	4	1	5	2	0	1886	98.8	216.18	77.7	42.3	72.44	3.44	57.4	0.4	31.8	5.5	NA	2	2	2	3	1	5
42567	11.5	192	1	44	26	22	63	5.482	70.72	4.46	452	32.22	15.4	1	1	62	3	NA	2	1	4.55	2	0	3119	109.53	336.6	83.78	31.7	136.08	8.88	156.5	6.4	167.2	5.4	NA	1	2	2	1	2	7
42568	1290	63	1	42	47	23	50	8.146	94.59	2.292	362.8	30.56	15.4	1	1	42	2	NA	4	6	2.12	1	0	NA	NA	NA	NA	NA	NA	NA	NA	NA	NA	8.9	16.153	2	2	2	3	2	7
42570	4.1	63	NA	NA	NA	NA	NA	NA	NA	NA	NA	17.46	NA	NA	2	10	1	4	NA	NA	1.45	2	NA	823	31.12	111.19	50.03	6.2	29.39	1.99	43.8	2	9.5	NA	NA	NA	NA	NA	1	NA	NA
42571	11.5	170	1	39	21	24	77	3.465	54.81	0.937	297.4	37.74	10.9	2	2	24	1	NA	3	5	1.24	2	1	1598	46.47	180.58	101.9	6.9	27.86	2.76	56.7	0.2	18.4	5.8	NA	2	2	2	1	2	6
42572	8.5	77	NA	NA	NA	NA	NA	NA	NA	NA	NA	19.22	NA	2	1	17	3	11	NA	NA	2.49	2	NA	2999	98.46	490.55	321.2	14.9	75.02	7.09	105	12.8	25.1	NA	NA	NA	NA	NA	3	NA	6
42573	4.1	47	NA	NA	NA	NA	NA	NA	NA	NA	NA	13.72	12.6	NA	2	7	1	1	NA	NA	1.09	2	NA	1703	64.31	236.33	80.95	17.6	59.13	4.97	10.9	3.7	50.5	NA	NA	NA	NA	NA	1	NA	NA
42574	6.4	155	NA	NA	NA	NA	NA	NA	NA	NA	NA	26.54	NA	NA	1	15	4	8	NA	NA	0.58	2	NA	2752	75.83	437.81	253.88	11	81.56	9.6	340.8	10.6	33.7	NA	NA	NA	NA	NA	3	NA	NA
42575	1.9	43	1	40	7	26	44	4.215	65.42	1.174	255.8	26.88	13.3	2	2	41	3	NA	3	1	3.77	2	1	1356	23.84	280.98	199.43	3.4	17.41	0.65	6.1	1.1	7.5	4.7	4.663	1	2	2	3	1	7
42576	11.1	195	1	46	62	45	54	5.275	81.33	4.708	505.6	31.38	14.7	2	1	28	1	NA	1	6	1.13	2	1	4115	219.68	452.81	260.35	34.9	95.49	13.42	722	18.8	68.9	5.4	NA	2	2	2	3	1	6
42577	55.8	378	1	41	19	19	54	4.939	75.14	2.235	356.9	38.74	12.9	1	2	29	4	NA	4	1	1.85	2	0	2897	88.77	429.28	269.82	12.9	95.04	3.57	380.9	1.8	51.8	5.8	NA	2	2	2	1	2	4
42578	4.2	75	2	40	16	21	59	4.396	72.49	3.793	350.9	31.84	12.5	1	2	69	4	NA	1	5	1.28	1	0	465	24.31	61.77	27.87	4.9	14.62	1.34	29.4	0.9	34.4	6.3	NA	1	2	2	1	2	8
42580	8.1	41	2	37	27	44	49	4.836	72.49	3.658	333.1	22.79	12.5	1	2	80	3	NA	3	2	2.35	2	0	1576	74.88	227.04	146.7	10.5	45.36	7.34	183.1	9.7	45.8	5.8	NA	2	2	2	1	2	5
42581	23.1	217	2	40	12	17	44	4.603	105.2	0.655	309.3	25.22	10.2	2	2	44	4	NA	3	4	NA	2	0	1349	54.9	128.23	87.59	3.3	67.96	1.38	18.9	2.6	310.2	5.5	4.663	2	2	2	1	1	7
42583	36.4	248	NA	46	12	24	101	4.913	54.81	0.474	202.2	19.7	11.8	NA	2	15	4	8	NA	NA	1.45	2	NA	1748	56.18	196.95	65.84	6.2	81.81	2.09	78.6	2.4	23.6	5.3	NA	NA	NA	NA	1	NA	NA
42584	14.8	133	1	35	89	72	83	5.405	81.33	0.982	350.9	29.12	13.9	2	1	48	3	NA	3	3	5	2	1	3803	80.63	324.01	130.8	11.9	147.94	3.68	7.3	6.1	39.3	5.2	NA	2	2	2	1	1	3
42586	7.9	268	1	45	31	31	46	4.991	112.27	1.998	434.2	29.31	15.3	1	1	52	3	NA	5	1	4.48	2	0	1345	76.34	135.66	47.38	11.5	57.87	10.02	39.1	10.2	279	4.9	NA	2	2	2	1	1	6
42587	146	23	2	40	17	18	44	4.189	54.81	0.327	208.2	20.92	11.6	2	2	48	3	NA	5	1	NA	2	0	706	26.43	114.06	34.87	8.6	16.81	1.06	45.4	0.1	213.4	5.1	5.162	2	2	2	1	2	7
42588	4.1	102	NA	NA	NA	NA	NA	NA	NA	NA	NA	14.92	13.9	NA	2	10	1	4	NA	NA	1.97	2	NA	1725	74.62	266.72	118.32	16.9	43.01	9.09	81.3	12.1	29.3	NA	NA	NA	NA	NA	1	NA	NA
42589	8.1	180	NA	41	15	19	72	2.896	51.27	0.497	237.9	20.2	13.1	2	2	16	2	10	NA	NA	NA	2	NA	1340	24.86	211.7	114.35	12.2	47.56	9.54	131.2	2.3	8.3	5.3	NA	NA	NA	NA	1	NA	8
42590	12.3	100	1	41	32	26	38	5.405	63.65	5.284	297.4	42.61	17.5	1	1	59	3	NA	4	1	1.46	1	0	1194	43.39	155.38	81.33	18	48.54	3.47	60	1.6	116.8	5.9	NA	1	2	2	3	1	5
42591	5.4	136	1	38	21	25	67	6.646	99.01	1.953	452	23.65	13	1	2	68	4	NA	5	3	4.38	2	0	1476	44.44	242.29	171.24	16.6	41.17	2.56	118.3	5.2	77.7	5.7	NA	2	2	2	1	2	7
42592	5.6	93	1	39	10	18	127	5.508	63.65	1.344	255.8	28.44	14.1	2	2	53	1	NA	3	1	2.04	2	0	1907	49.18	261.93	138.39	11.3	75.27	3.59	9.9	0.3	55.3	5.7	5.662	2	2	2	1	1	7
42593	4.4	31	NA	NA	NA	NA	NA	NA	NA	NA	NA	15.1	12.7	NA	1	6	3	0	NA	NA	0.99	2	NA	NA	NA	NA	NA	NA	NA	NA	NA	NA	NA	NA	NA	NA	NA	NA	1	NA	NA
42594	1.6	39	1	44	24	20	131	6.465	83.98	2.823	410.4	33.64	15.8	1	1	64	3	NA	3	1	4.64	2	0	4255	126.43	554	302.54	44	142.87	7.11	140.6	2.9	141.4	6.2	NA	2	2	2	3	1	8
42595	5.8	82	NA	46	151	105	96	5.612	72.49	2.653	624.5	23.35	17.2	2	1	18	3	11	NA	NA	0.58	2	0	3059	103.4	276.46	73.7	14.4	151.68	4.86	11.1	8.5	36.5	5	5.218	NA	NA	NA	1	NA	8
42596	105.5	154	2	42	15	21	78	5.379	65.42	1.637	309.3	31.8	13.7	2	2	59	2	NA	1	2	1.47	2	0	913	29.13	157.57	86.63	9.1	21.36	1.74	82.1	3.4	17.9	5.5	5.607	2	2	2	1	2	6
42597	28.3	21	NA	NA	NA	NA	NA	NA	NA	NA	NA	14.65	13.7	NA	2	8	1	1	NA	NA	0.72	2	NA	1986	63.57	287.61	111.45	28.9	68.09	2.56	48.2	6.8	47.1	NA	NA	NA	NA	NA	1	NA	NA
42598	17	37	NA	45	20	23	132	3.336	42.43	0.553	261.7	18.51	13.3	NA	1	13	2	7	NA	NA	1.81	2	NA	1720	97.3	152.98	54.52	11	79.48	6.37	0.5	7.6	21.1	5.6	NA	NA	NA	NA	1	NA	NA
42599	13.2	113	2	41	36	29	94	5.353	81.33	1.163	279.6	29.61	12.6	2	2	67	3	NA	3	1	2.14	2	0	1756	63.17	183.17	81.78	11.7	87.6	3.87	40.3	4.3	44.5	6	5.218	1	2	2	1	1	7
42600	11.7	151	1	44	4	26	92	4.81	57.46	0.79	148.7	25.27	12.1	2	2	44	2	NA	1	1	0.91	2	0	1910	70.69	251.76	115.31	20.8	71.07	4.81	124.8	8.4	20.3	5.4	NA	2	2	2	3	2	7
42603	31.7	138	1	42	21	20	101	3.543	134.37	1.592	475.8	34.74	13.9	1	1	80	3	NA	4	2	3.43	1	0	1896	58.7	207.42	73.01	25.5	99.45	7.62	104.3	3.7	109.3	6	NA	1	1	2	1	1	6
42604	2.4	69	1	41	18	17	33	7.448	53.04	0.756	261.7	25.57	13.8	2	2	43	3	NA	5	1	3.57	2	0	2105	104.25	212.21	117.26	9	93.43	6.43	22.5	1	31.4	5.5	5.607	2	2	2	1	1	8
42605	4.9	89	1	40	25	31	51	5.017	72.49	1.942	350.9	30.8	13.8	2	1	53	1	NA	5	1	5	2	0	2536	112.15	274.61	126.43	20.7	96.37	9.48	24.6	13.8	64.7	4.8	NA	2	2	2	2	2	7
42606	3.8	57	NA	NA	NA	NA	NA	NA	NA	NA	NA	17.28	NA	NA	2	7	5	1	NA	NA	5	2	NA	1256	51.31	199.62	79.79	12	28.85	2.06	110.1	7.6	66.6	NA	NA	NA	NA	NA	1	NA	NA
42607	3.5	155	2	42	21	22	29	5.224	72.49	0.903	267.7	16.67	13.3	2	2	32	4	NA	4	3	2.33	2	0	1824	76.07	207.84	95.93	9.7	77.34	4.25	72.4	5.3	30.3	5.4	NA	2	2	2	1	2	6
42609	2.4	25	NA	49	29	32	58	6.258	76.02	0.971	374.7	24.25	14.7	2	1	33	4	NA	2	1	4.1	2	0	4527	182.48	526.8	335.17	14.6	161.39	22.43	654.2	5	85.8	5.8	NA	2	2	2	3	2	6
42612	4	57	2	42	19	23	105	5.275	79.56	1.998	386.6	27.95	16.3	2	1	36	2	NA	1	5	1.25	2	0	1410	46.03	254.82	104.35	24.3	29.02	1.33	235.2	2.6	6.8	5.6	7.438	2	2	2	3	2	7
42613	17.5	110	1	43	24	27	134	5.715	81.33	1.569	392.6	38.61	16.8	2	1	52	1	NA	1	1	5	1	0	3127	70.06	281.29	35.21	10.6	62.59	2.98	21	1.2	31.3	5.6	NA	2	2	2	1	1	7
42614	7.6	147	NA	49	21	24	65	4.215	72.49	0.644	345	25.1	15.4	2	1	19	4	12	NA	NA	0.58	2	0	2210	73.83	352.1	193.62	20.3	61.37	6.5	466.6	4.5	35.6	5.2	NA	NA	NA	NA	2	NA	7
42617	10.6	193	2	40	23	29	78	5.819	69.84	1.332	309.3	23.43	15.3	2	1	71	5	NA	5	1	3.21	2	0	2159	46.62	291.49	154.84	26.2	98.36	4.65	50.1	4.3	76.5	6.3	6.828	2	2	2	2	2	7
42621	10.8	112	1	40	23	20	72	3.879	75.14	3.342	261.7	34.62	14.2	1	1	54	3	NA	3	1	0.71	1	1	1744	53.3	236.39	59.2	23.3	67.06	2.54	97.7	3.7	53.6	8.5	NA	1	2	2	3	2	6
42622	7.8	51	NA	NA	NA	NA	NA	NA	NA	NA	NA	18	13.9	NA	1	9	1	3	NA	NA	5	2	NA	3138	81.96	456.89	216.18	20.2	117.03	9.11	262.2	14.6	275	NA	NA	NA	NA	NA	1	NA	NA
42625	7.7	153	NA	NA	NA	NA	NA	NA	NA	NA	NA	20.93	11.4	NA	1	10	4	3	NA	NA	0.67	2	NA	1213	34.86	161.76	78.1	8.4	48.1	2.98	55.9	4.2	14.7	NA	NA	NA	NA	NA	1	NA	NA
42626	11.1	191	1	41	18	27	139	5.948	120.22	0.587	434.2	42.1	14.1	1	2	55	4	NA	2	1	4.29	2	1	1938	128.51	159.58	56.47	5	85.02	8.95	18.1	10.6	52.1	5.5	6.384	1	2	2	1	1	6
42627	NA	NA	1	37	15	14	77	5.12	178.57	1.084	321.2	NA	12.5	1	1	80	1	NA	1	5	0.94	1	0	891	55.11	55.38	10.54	4.9	49.64	1.72	19.6	1.6	40.9	7.6	13.933	1	1	1	1	1	12
42628	19.4	170	1	42	18	19	58	4.707	81.33	1.468	380.7	26.74	14.3	2	1	41	3	NA	5	1	5	2	0	1978	78.6	188.35	96.13	14.4	94.47	5.15	6.3	8	24.7	5.2	NA	2	2	2	1	2	8
42629	4.3	38	1	41	24	24	90	5.017	37.13	1.581	303.3	36.06	12.8	1	2	60	1	NA	1	4	1.02	1	1	956	45.55	101.37	51.98	5.6	41.79	6.02	10.4	9.7	25.3	6.4	6.883	1	2	2	1	2	6
42630	10.5	147	NA	NA	NA	NA	NA	NA	NA	NA	NA	18.65	12.3	NA	2	11	1	5	NA	NA	0.6	2	NA	1082	37.21	151.68	85.75	5.7	37.73	2.08	0.4	2.2	19.3	NA	NA	NA	NA	NA	1	NA	NA
42632	2.2	50	1	39	20	24	80	5.819	81.33	1.931	362.8	27.38	15	1	2	65	3	NA	4	1	5	2	0	1257	56.57	116.28	59.74	9.2	59.53	3.34	32.3	4.8	226.3	5.7	5.662	1	2	1	3	2	7
42633	31.9	139	NA	NA	NA	NA	NA	NA	NA	NA	NA	18.93	13.1	NA	1	10	1	4	NA	NA	NA	2	NA	577	16.98	107.63	102.12	0.3	9.83	0.45	0.5	0.5	0.1	NA	NA	NA	NA	NA	1	NA	NA
42634	10.5	172	1	39	24	23	59	4.422	63.65	0.79	303.3	26.21	13.6	2	2	22	4	NA	3	5	0.32	2	0	1639	48.54	255.16	194.87	2	32.43	1.64	5.7	0.3	18.6	5.4	4.774	2	2	2	3	1	5
42636	24.9	208	1	44	42	29	96	5.87	76.91	2.055	350.9	34.17	16	1	1	55	2	NA	4	1	5	2	0	2810	131.91	323.7	183.92	14.3	111.86	9.41	193.4	8.2	87.1	5.8	6.661	2	2	2	1	2	6
42637	11.1	228	NA	46	23	24	118	3.931	72.49	0.61	446.1	27.13	17	2	1	17	1	10	NA	NA	5	2	NA	1043	46.09	143.9	91.12	11.8	36.01	4.33	66.7	9.1	101.6	4.9	5.107	NA	NA	NA	1	NA	8
42638	NA	NA	2	35	11	16	47	4.991	74.26	1.355	392.6	67.27	14.7	1	2	48	4	NA	3	5	1.16	1	0	NA	NA	NA	NA	NA	NA	NA	NA	NA	NA	5.5	NA	1	2	2	1	1	5
42639	7.4	172	1	44	21	22	56	4.448	107.85	4.347	452	30.35	17.6	2	1	64	3	NA	3	3	5	2	0	2420	114.34	231.61	65.43	26.9	122.13	5.51	28.8	4.4	77.5	5.5	NA	2	2	2	1	1	6
42640	11.5	143	1	41	10	13	71	2.664	72.49	0.745	303.3	25.28	9.1	2	2	79	3	NA	4	2	1.57	2	0	1237	67.45	147	92.05	10.2	43.95	6.65	18.2	14.4	101.7	4.6	5.884	2	2	2	1	2	9
42641	3.2	88	NA	46	15	21	124	4.138	82.21	0.903	345	20.3	14.8	2	1	16	3	10	NA	NA	2.59	2	NA	2198	77.67	280.06	152.79	6.1	86.51	13.84	26.2	0.1	38.5	5.4	NA	NA	NA	NA	1	NA	9
42642	2.8	55	NA	45	33	28	93	5.715	73.37	2.111	380.7	35.22	14.9	1	2	58	3	NA	4	3	1.64	2	0	1754	79.9	141.23	71.5	9.9	75.47	4.49	10.7	9.9	68.4	5.7	NA	2	2	2	1	2	6
42643	4.6	103	1	35	20	24	52	5.741	61	1.423	190.3	23.43	12.4	2	2	31	3	NA	5	5	4.81	2	0	1588	35.4	265.09	156.49	11.5	43.56	4.28	26	4.4	13.9	5.3	NA	2	2	2	1	2	7
42645	292.5	167	NA	NA	NA	NA	NA	NA	NA	NA	NA	18.83	15.2	2	1	17	2	10	NA	NA	2.28	2	NA	2134	89.51	237.45	148.86	5.4	91.15	3.3	149.4	0.4	27.1	4.5	NA	NA	NA	NA	1	NA	6
42646	37.6	321	1	45	35	23	57	4.422	67.18	1.739	386.6	31.02	12.5	2	2	30	1	NA	3	1	1.36	2	0	1249	30.62	240.72	159.23	12.3	22.04	0.61	570	12.4	3.2	6	NA	2	2	2	1	1	6
42647	4.2	142	1	41	26	26	58	5.586	98.12	3.093	505.6	26.45	16	2	1	48	1	NA	4	6	5	2	0	2689	79.28	356.46	249.16	12.3	110.94	4.23	76.8	9.2	233.2	5.5	5.384	2	2	2	1	2	7
42648	4.9	147	1	45	25	27	71	6	90.17	1.976	368.8	24.24	17	2	1	44	3	NA	2	1	0.58	2	0	3437	106.53	493.75	163.41	49.9	109.01	1.03	330.6	1.2	118	5	5.329	2	2	2	3	2	7
42649	117.5	212	1	40	22	21	63	5.741	54.81	1.784	297.4	42.05	13.7	1	2	49	4	NA	4	3	1.24	1	0	2800	97.01	234.53	79.29	14.9	166.42	7.1	26.3	4.6	100	7.1	NA	2	2	2	1	1	6
42651	9.6	128	1	39	26	25	65	4.37	72.49	4.098	321.2	30	16.2	2	1	76	3	NA	3	2	1.18	2	0	3808	159.04	315.05	82.34	23.1	193.05	9.37	181.4	6.3	147.3	5.5	NA	1	2	2	1	1	5
42652	8.8	148	1	43	38	28	65	4.939	76.02	2.168	333.1	34.72	16	1	1	49	3	NA	2	1	3.92	2	0	2444	214.88	86.38	51.13	4.9	134.15	10.59	39.1	4.3	103.5	5.4	6.217	2	2	2	3	1	7
42654	8.2	74	2	42	49	28	80	5.586	45.97	1.784	142.8	20.61	13.4	2	2	25	1	NA	2	5	0.7	2	0	1060	55.94	109.42	41.66	7.7	43.37	1.68	6.5	1.6	11.7	5.7	NA	2	2	2	1	2	8
42655	3.1	71	1	NA	NA	NA	NA	NA	NA	NA	NA	29.37	NA	2	1	29	3	NA	2	4	1.42	2	0	1866	60.46	255.18	113.9	12.8	68.96	4.88	66.8	2.9	36.7	NA	NA	2	2	2	3	1	5
42656	6.5	67	2	36	24	26	77	4.215	63.65	2.563	368.8	35.94	13.1	1	2	55	1	NA	3	1	5	2	0	1214	37.18	201.34	77.02	11.9	31.57	6.18	61.7	4.8	21	6.2	5.607	2	2	2	1	2	6
42657	3	51	1	42	21	19	36	4.293	54.81	1.208	190.3	30.67	13.9	2	2	44	2	NA	4	3	4.08	2	0	2343	133.45	219.91	104.02	12.5	79.79	7.2	54.5	8.7	182	5	NA	2	2	2	1	2	5
42658	9.2	160	2	42	21	25	51	5.896	63.65	1.603	297.4	28.44	13.7	2	2	60	2	NA	5	4	1.61	2	1	2378	99.14	205.15	122.69	22.2	134.45	5.27	32.4	7	98.9	5.6	NA	2	2	2	1	1	5
42659	5	111	1	45	42	25	74	5.663	54.81	1.614	368.8	28.69	16	2	1	40	1	NA	1	6	1.94	2	1	2240	106.24	283.48	74.94	38.2	80.68	3.42	202.6	0.6	58	5	5.718	2	2	2	3	2	8
42660	2	46	2	42	18	20	112	5.586	45.97	2.326	243.9	29.5	13.2	2	2	29	1	NA	3	6	NA	2	0	1890	97.86	195.27	84.62	15.8	80.04	5.1	133.2	2.1	48.9	5.4	NA	2	2	2	1	2	8
42663	9.2	80	NA	NA	NA	NA	NA	NA	NA	NA	NA	13.97	13.9	NA	1	8	2	1	NA	NA	0.68	1	NA	1644	51.52	257.79	111.92	16.1	45.14	4.28	306.7	7.8	40	NA	NA	NA	NA	NA	1	NA	NA
42664	5.4	113	1	40	26	43	109	3.491	90.17	0.666	410.4	22.24	14.8	1	1	53	4	NA	4	1	1.55	2	0	1574	35.44	163.09	48.67	10.2	61	3.49	21	3.4	23.3	5.2	5.384	1	1	2	1	1	6
42665	12.3	51	2	41	27	44	93	4.836	57.46	2.698	416.4	33.2	14.7	1	2	75	3	NA	1	1	1.43	1	0	2539	77.82	361.51	161.49	19.9	93.45	4.36	66.3	4.6	88.7	7.6	NA	1	2	2	1	2	7
42666	0.6	29	2	42	85	91	50	3.75	150.28	1.219	339	38.48	12.4	1	1	78	4	NA	2	2	0.69	1	0	2502	78.43	300.88	139.92	32.7	111.8	2.94	229.8	4	146.9	5.2	NA	2	2	2	1	1	5
42668	4.2	76	1	43	21	28	49	5.301	90.17	3.218	398.5	21.93	14.8	1	2	65	3	NA	3	1	5	2	0	1832	56.78	279.49	118.44	16.1	56.79	5.71	99	2.7	212.5	6	5.107	2	2	2	1	2	7
42670	5.6	70	2	46	NA	NA	72	3.827	63.65	NA	226	29.29	15.7	1	2	62	3	NA	3	1	2.92	2	0	1901	64	286.69	122.38	15.3	58.45	3.95	9.1	4.6	37.7	5.9	NA	2	2	2	1	1	7
42671	6.7	106	NA	NA	NA	NA	NA	NA	NA	NA	NA	18.36	12.9	NA	2	7	3	1	NA	NA	5	2	NA	2793	93.99	383.27	219.97	15.1	103.85	10.98	153.9	8.7	69.5	NA	NA	NA	NA	NA	1	NA	NA
42672	4.5	30	1	43	15	24	90	5.069	81.33	0.395	261.7	22.15	12.8	1	2	64	4	NA	2	2	1.45	2	0	2167	75.43	225.94	141.26	6.3	106.28	3.92	2.2	5.4	28.1	5.7	5.551	1	2	2	1	1	6
42673	81.3	66	2	NA	NA	NA	NA	NA	NA	NA	NA	27.57	12.9	1	2	65	4	NA	2	1	3.86	2	0	1732	45.79	219.58	86.65	19.6	75.57	0.74	67.2	1.7	83.5	5.8	4.385	1	2	2	1	2	5
42674	8.3	137	1	37	14	24	76	3.724	143.21	1.118	463.9	27.62	13.1	1	1	80	3	NA	5	1	4.38	2	0	1534	61.6	127	43.2	16.5	66.3	3.42	34.5	0.3	183.8	5.3	NA	1	1	2	1	1	8
42676	1.8	26	1	44	18	25	57	6.258	63.65	1.784	345	27.16	12.5	2	2	38	3	NA	5	1	5	2	0	2479	107.03	227.5	69.23	25.5	73.77	5.13	147	8.8	271.1	5.3	NA	2	2	2	1	1	10
42677	24.4	62	NA	42	15	28	201	3.388	54.81	0.677	321.2	23.29	12.2	NA	2	12	3	6	NA	NA	2.9	2	NA	1440	62.97	207.26	105.84	13.3	44.42	2.25	3.7	1.9	27.4	5.6	NA	NA	NA	NA	3	NA	NA
42678	3.6	11	2	43	63	57	134	6.879	37.13	2.947	249.8	27.28	12.7	2	2	50	5	NA	2	1	1.08	2	0	624	19.26	104.32	41.02	11.4	17.05	2.03	26.6	3.1	35.5	12.1	NA	2	2	2	1	2	10
42679	22.4	222	1	38	25	23	90	4.551	74.26	1.513	404.5	41.44	12.3	1	2	37	2	NA	3	1	0.6	2	1	1993	81.83	260.59	157.13	5.7	68.91	3.96	82	4.5	19.3	6.2	6.606	1	2	2	1	1	4
42680	6.5	145	1	42	17	20	86	5.146	63.65	0.79	321.2	26.47	14.1	2	2	39	1	NA	2	1	0.7	2	0	2844	96.76	326.77	208.44	13.8	131.37	3.74	93.1	3.5	177.9	5.9	6.828	2	2	2	2	2	8
42681	4220	78	1	35	17	19	110	6.956	246.64	1.129	339	30.08	15	1	1	59	4	NA	3	3	0	2	1	2243	72.39	408.31	139.37	13.2	36.22	1.16	498.8	2.5	31.1	5.7	5.273	2	2	2	3	2	7
42682	2.1	49	1	39	23	37	22	4.319	149.4	2.427	196.3	26.09	11	2	1	80	3	NA	1	1	2.06	2	0	2901	80.42	428.66	228.45	21.9	103	5.6	232.3	4.1	60.8	5.6	NA	1	1	2	2	2	5
42683	24.5	79	1	44	32	31	57	7.137	72.49	9.009	386.6	33.98	16.2	2	1	75	3	NA	5	1	5	2	0	1240	62.8	159.91	80.72	9.9	41.14	5.89	141.2	4.3	45.5	5.4	NA	2	2	2	1	1	9
42684	1.8	34	NA	45	18	29	173	3.827	78.68	0.316	273.6	18.87	14.7	2	1	16	4	10	NA	NA	0.95	2	NA	1718	42.67	295.27	145.6	5.7	42.81	10.55	18.5	7.2	22.4	5.5	5.107	NA	NA	NA	1	NA	7
42685	8.7	252	1	43	74	38	60	5.87	80.44	2.1	315.2	34.24	14.4	2	1	23	4	NA	4	5	1.54	2	0	1350	57.52	133.6	46.33	5.7	55.71	5.07	10.3	3.3	35	5.3	4.94	2	2	2	1	1	5
42686	4.4	79	1	43	21	22	80	5.456	83.1	1.874	368.8	32.65	14	2	2	49	3	NA	5	1	5	3	0	2127	114.46	196.84	49.6	12.3	97.24	1.34	47.3	1.2	46.7	5.5	6.051	1	2	2	1	1	7
42687	3.5	68	1	40	15	19	35	4.5	72.49	0.689	214.1	22.87	13.7	2	2	46	4	NA	5	1	4.8	2	0	1256	46.66	211.25	162.47	7.3	27.41	2	347.1	4.1	41.5	5.2	4.829	2	2	2	3	2	8
42688	6.2	146	NA	NA	NA	NA	NA	NA	NA	NA	NA	19.62	NA	2	2	17	3	11	NA	NA	1.75	2	NA	1696	74.14	183.79	80.58	8.3	74.44	2.65	31.5	1.7	58.4	NA	NA	NA	NA	NA	3	NA	8
42689	20	81	NA	35	22	28	137	2.974	40.66	0.61	303.3	25.58	11.2	2	2	39	4	NA	3	1	2.15	2	0	2900	84.2	391.15	238.72	19	113.13	2.82	104.5	0.4	41.1	4.4	4.996	2	2	2	1	2	3
42691	17.1	14	NA	NA	NA	NA	NA	NA	NA	NA	NA	14.96	13.7	NA	1	6	3	0	NA	NA	0.69	2	NA	2339	94.01	308.61	195.19	7.2	82.77	5.23	26.5	7.4	40.9	NA	NA	NA	NA	NA	1	NA	NA
42692	21.9	198	1	43	24	26	89	5.793	54.81	1.355	309.3	31.09	13.3	2	2	63	1	NA	1	1	1.83	2	0	873	52.27	78.09	8.55	5.2	38	2.97	15	1	17.1	5.6	5.94	2	2	2	2	2	5
42693	6.3	188	1	46	22	33	79	5.146	99.01	0.982	350.9	23.8	16.5	2	1	49	3	NA	4	1	5	2	0	2873	89.55	369.39	198.37	29.2	126.71	7.91	130.9	10.4	68.7	5.1	4.607	2	2	2	1	2	8
42694	5.4	17	NA	NA	NA	NA	NA	NA	NA	NA	NA	12.73	12.5	NA	2	7	3	2	NA	NA	2.73	2	NA	1775	50.82	237.49	120.42	10.2	70.81	6.35	78.7	8.8	47	NA	NA	NA	NA	NA	1	NA	NA
42695	9.4	147	1	44	25	18	81	5.379	66.3	3.014	249.8	23.37	14.3	2	1	50	5	NA	3	1	5	2	0	2072	82.38	303.88	45.47	24.5	59.69	0.76	172.6	0.3	299.9	5.9	NA	2	2	2	1	2	8
42696	8.5	55	1	40	19	17	50	2.845	76.02	2.066	517.5	28.82	12.6	2	1	78	3	NA	3	1	2.24	1	0	981	53.81	131.97	61.86	5.4	26.3	3.43	50.1	2	30.8	6.5	NA	1	2	2	2	1	8
42697	6.6	197	NA	41	17	19	117	2.793	72.49	0.531	356.9	25.22	13.4	NA	1	15	4	9	NA	NA	2.9	2	NA	3289	127.05	339.17	87.34	12.5	157.76	7.03	38.4	4.6	71.8	5.5	NA	NA	NA	NA	1	NA	NA
42698	7.5	30	NA	43	53	57	106	5.224	81.33	1.185	232	NA	12.1	2	2	57	2	NA	3	1	3.79	1	0	1588	71.69	218.34	103.41	5.7	47.66	4.57	146.5	5.1	46.8	6.9	NA	1	2	2	1	1	4
42699	758	92	2	45	NA	NA	NA	NA	97.24	NA	NA	36.94	16.1	1	1	62	3	NA	1	5	0.96	3	0	2320	78.04	300.63	110.63	19.3	95.62	7.77	152.4	5.6	52.3	7	NA	2	2	2	3	2	7
42700	11.5	156	1	44	21	35	58	6.181	87.52	0.948	452	28.25	16.6	2	1	64	5	NA	5	3	1.44	2	0	2166	80.37	291.03	132.61	22.3	60.18	4.73	167.5	4.7	198.1	5.5	NA	2	2	2	2	2	7
42701	5	33	1	44	22	29	69	4.06	63.65	0.632	226	20.25	14	2	2	25	2	NA	5	5	0.69	2	0	1968	85.31	268.31	81.12	15.1	65.29	9.86	121.1	1.8	21.4	4.7	4.441	2	2	2	1	2	7
42702	9.9	100	1	40	24	24	60	4.112	63.65	0.824	386.6	35.76	17.2	1	2	70	3	NA	3	2	1.1	2	0	2136	77.78	116.92	15.82	8.1	151.85	10.85	28.2	9.4	138.1	5.6	5.829	2	2	2	1	1	7
42703	15.9	66	NA	42	36	38	61	4.112	53.92	1.208	220.1	25.76	13.1	2	2	42	2	NA	1	1	2.02	2	0	NA	NA	NA	NA	NA	NA	NA	NA	NA	NA	5.3	5.384	2	2	2	3	2	5
42704	7.1	103	2	44	24	23	60	4.474	72.49	0.948	398.5	25.4	15.1	2	1	45	1	NA	2	1	2.18	2	0	2249	154.96	246.1	34.65	29.3	68.36	2.08	15.7	0.8	32.1	5.3	5.495	2	2	2	1	2	8
42705	119.4	50	2	37	33	41	73	5.379	63.65	1.852	267.7	40.85	11.6	1	2	54	4	NA	5	1	5	2	0	2599	119.29	352.29	110.11	23.8	78.05	205.21	42.5	3.8	97.1	5.7	NA	2	2	2	1	2	6
42706	19.3	205	NA	NA	NA	NA	NA	NA	NA	NA	NA	14.54	NA	NA	2	6	3	2	NA	NA	2.71	2	NA	2384	76.07	314.79	182.55	9.4	93.01	6.33	87.3	6.2	36.8	NA	NA	NA	NA	NA	1	NA	NA
42708	17	218	NA	NA	NA	NA	NA	NA	NA	NA	NA	19.44	NA	NA	1	13	4	8	NA	NA	5	2	NA	2227	100.17	323.92	161.17	19.1	61.01	11.27	62.9	5.6	44.4	NA	NA	NA	NA	NA	1	NA	NA
42709	7.2	48	NA	NA	NA	NA	NA	NA	NA	NA	NA	19.26	13	NA	2	8	1	2	NA	NA	1.1	2	NA	1386	60.57	227.72	128.81	7.1	26.39	3.99	58.7	5.6	126.1	NA	NA	NA	NA	NA	1	NA	NA
42710	8.3	186	1	48	32	21	75	4.5	83.1	2.563	398.5	29.24	16.3	2	1	29	3	NA	4	5	4.33	2	0	1542	74.05	241.94	124.42	8.3	33	0.94	19.9	0.6	33.9	5	5.607	2	2	2	3	2	8
42712	9.8	123	2	41	21	23	62	5.275	72.49	0.768	196.3	26.98	13.7	2	2	63	4	NA	4	1	5	2	0	1029	43.14	154.12	76.28	16.3	29.42	4.71	129.5	4.7	316.3	5.5	4.829	2	2	2	2	2	7
42713	6.6	70	2	40	14	16	57	5.534	54.81	0.835	362.8	36.96	12.7	2	2	39	4	NA	5	1	5	2	0	1273	50.62	190.55	62.1	11.9	34.74	1.01	35	1.7	572.8	5.7	5.607	2	2	2	3	2	6
42714	NA	NA	NA	36	30	31	66	3.853	75.14	0.96	148.7	33.42	11.3	1	2	80	3	NA	5	2	1.92	1	0	NA	NA	NA	NA	NA	NA	NA	NA	NA	NA	6.9	6.939	1	2	2	1	2	5
42715	6.4	196	1	43	37	27	55	5.793	95.47	3.918	481.8	37.6	15.1	2	1	51	3	NA	5	1	5	2	0	3719	136.86	408.48	152.42	17.5	122.78	6.78	75.4	1.8	75.7	5.4	NA	1	2	2	1	1	7
42716	13.5	93	NA	46	48	28	73	3.465	72.49	0.994	297.4	NA	14.9	1	1	65	2	NA	2	1	3.79	2	0	NA	NA	NA	NA	NA	NA	NA	NA	NA	NA	5.8	NA	2	2	2	1	1	8
42717	537	41	1	NA	NA	NA	NA	NA	NA	NA	NA	24.47	NA	1	1	47	3	NA	2	1	1.13	1	0	1088	48.32	126.28	42.92	9.5	45.23	2.9	19.1	0.2	25.9	NA	NA	1	2	2	1	1	9
42719	16.5	206	NA	48	32	23	73	4.991	63.65	1.118	422.3	39.51	14.6	1	1	17	3	10	NA	NA	NA	2	NA	954	53.03	139.35	47.51	13.9	24	6.84	13.3	4.9	10.1	5.4	5.384	NA	NA	NA	2	NA	5
42720	8	126	NA	NA	NA	NA	NA	NA	NA	NA	NA	26.36	NA	NA	2	10	4	3	NA	NA	1.05	2	NA	963	27.77	87.33	39.96	3.6	55.81	2.02	41.5	1.3	12.7	NA	NA	NA	NA	NA	1	NA	NA
42721	110	75	NA	40	18	22	99	5.275	61	2.292	350.9	22.36	15	2	1	18	3	10	NA	NA	1.25	1	0	2042	44.1	173.6	40.42	4.7	50.1	4.87	6.5	4	13.7	13.9	17.319	NA	NA	NA	3	NA	7
42723	44.1	295	1	50	38	27	95	5.586	72.49	1.377	345	26.55	16	2	1	24	1	NA	1	1	1.36	2	0	1569	63.1	163.98	43.95	18	48.97	4.25	203.3	0.9	46.8	5.6	NA	2	2	2	3	2	8
42724	1152	57	1	44	19	23	42	4.06	72.49	1.389	208.2	20.14	13.6	2	2	32	3	NA	5	6	5	2	0	1662	66.1	215.34	91.4	13.5	51.49	3.47	128.9	4.2	86.5	5.1	NA	2	2	2	1	2	8
42725	11.9	342	1	40	17	17	62	4.939	62.76	1.084	285.5	26.16	12	1	2	35	3	NA	4	5	NA	2	0	1112	25.57	116.14	53.74	5.6	36.47	1.42	51.2	0.1	24.7	5.5	NA	2	2	2	1	2	6
42726	12.2	102	2	43	12	19	54	4.629	45.97	1.716	190.3	25.45	14.6	2	2	32	1	NA	2	1	0.96	2	0	2194	85.91	216.11	95.31	14.3	110.58	4.67	129.7	4.5	39.5	4.8	NA	2	2	2	1	2	7
42727	8.3	191	1	40	50	26	48	4.707	72.49	4.674	529.4	21.71	15.6	2	1	26	2	NA	3	5	1.76	2	0	3715	96.4	443.34	177.1	23.6	136.86	3.91	24.4	0.5	69.1	4.6	NA	2	2	2	1	1	6
42728	18.4	106	2	NA	NA	NA	NA	NA	NA	NA	NA	43.27	11.3	1	2	43	4	NA	4	1	4.84	2	0	1624	81.17	196.01	115.23	8.2	57.76	2.89	94.3	5.4	38	6.5	NA	2	2	2	1	2	6
42729	6.9	85	NA	NA	NA	NA	NA	NA	NA	NA	NA	16.21	13.9	NA	1	11	3	5	NA	NA	2.99	2	NA	1720	53.67	261.93	130.75	10.7	52.57	2.99	227.7	2.2	27.5	NA	NA	NA	NA	NA	1	NA	NA
42730	6.9	59	NA	43	14	17	45	3.672	54.81	0.553	190.3	22.31	15.4	2	2	17	2	10	NA	NA	NA	2	NA	1167	57.07	143.22	18.87	12.8	40.25	3.12	147.8	1.1	23.3	4.8	5.44	NA	NA	NA	1	NA	6
42731	32.8	143	NA	NA	NA	NA	NA	NA	NA	NA	NA	20.93	NA	NA	1	6	1	0	NA	NA	2.33	2	NA	1120	57.53	128.98	52.46	7.7	42.78	4.78	1.4	6.8	3.5	NA	NA	NA	NA	NA	1	NA	NA
42732	7.1	61	NA	NA	NA	NA	NA	NA	NA	NA	NA	15.62	14.1	NA	1	7	3	1	NA	NA	0.5	2	NA	2185	52.95	318.71	98.96	24.5	80.49	1.76	56.6	1.3	48	NA	NA	NA	NA	NA	1	NA	NA
42733	81.5	324	1	42	12	16	87	5.431	94.59	2.676	440.2	44.78	13.9	1	1	68	4	NA	2	1	2.83	3	0	2418	80.96	340.16	198.92	16.7	83.66	4.54	38.2	1.6	80.6	7	NA	1	2	2	1	2	9
42734	24.5	137	NA	45	13	20	86	4.862	54.81	0.734	190.3	19.3	13	NA	2	15	3	9	NA	NA	1.22	2	NA	2874	100.34	319.49	122.69	20.3	134.82	3.26	16.9	4.5	149.5	4.7	NA	NA	NA	NA	1	NA	NA
42736	7.8	102	2	41	29	22	44	6.905	63.65	2.089	368.8	28.19	14.1	1	1	61	1	NA	1	1	1.02	2	0	1568	44.89	263.26	99.81	23.3	42.73	1.41	154.5	1.9	40.3	5.3	NA	2	1	2	3	2	8
42737	2.8	54	NA	40	24	30	79	3.388	54.81	0.35	291.5	36.14	12.5	NA	2	14	4	8	NA	NA	1.01	2	NA	755	24.84	103.92	54.77	5.3	27.32	3.24	19.4	2.4	13.7	4.8	NA	NA	NA	NA	1	NA	NA
42738	36.3	121	2	43	19	32	66	5.715	54.81	2.258	315.2	22.67	12.4	2	1	75	1	NA	3	3	0.73	2	0	1091	28.41	182.08	54.15	21.4	30.32	0.08	148.2	0.3	325.7	5.7	5.94	2	2	2	1	2	9
42739	26	91	NA	NA	NA	NA	NA	NA	NA	NA	NA	16.11	13.1	NA	2	9	3	3	NA	NA	5	2	NA	1252	47.47	195.96	106.76	7.3	32.52	3.7	82.4	5.5	28.3	NA	NA	NA	NA	NA	1	NA	NA
42740	35.7	170	1	43	31	30	64	5.974	108.73	2.777	440.2	27.93	17.5	1	1	73	3	NA	5	1	2.14	2	0	2116	81.22	274.97	111.48	14.2	78.66	3.49	163.8	2.1	44.4	5.8	6.939	2	2	2	2	2	8
42741	2.4	69	1	38	15	19	57	4.707	93.7	0.948	321.2	22.5	12.5	1	1	58	1	NA	4	1	5	2	0	2704	118.66	221.13	56.77	20.6	154.04	11.75	32.3	5.8	70	5.9	5.44	1	2	2	1	1	7
42742	86.3	166	NA	NA	NA	NA	NA	NA	NA	NA	NA	14.38	13.3	NA	2	10	4	4	NA	NA	0.71	2	NA	1758	37.48	252.32	153.33	9.5	70.26	3.72	67.9	4.5	34.4	NA	NA	NA	NA	NA	1	NA	NA
42743	4.4	84	1	45	30	23	73	5.379	72.49	2.8	261.7	30.81	15.6	2	1	34	2	NA	2	1	0.58	2	0	4963	146.81	663.69	165.67	37.3	193.56	6.93	560.6	9	201.1	5.5	NA	2	2	2	1	2	8
42744	29.7	404	1	48	28	21	75	4.655	99.01	1.468	404.5	26.06	18.4	2	1	23	1	NA	2	6	1.5	2	0	1505	96.52	195.81	179.62	2.2	38.93	1.96	0.4	1.7	2.6	4.9	NA	2	2	2	3	1	10
42745	207	68	2	38	28	27	103	4.215	90.17	1.061	416.4	40.53	12.2	1	2	51	1	NA	5	1	2.68	1	0	941	74.41	72.95	16.04	8	38.6	5.32	39.8	1	43.6	6.7	6.883	2	2	2	1	2	7
42746	7.8	36	2	41	28	27	110	6.206	99.01	1.874	291.5	21.22	15.5	2	2	69	3	NA	5	1	4.75	2	0	1243	51.29	179.24	95.63	10.7	38.24	5.44	88.8	3.3	44.6	5.3	5.384	1	2	2	1	2	8
42748	15	122	2	38	12	24	72	3.879	44.2	1.671	130.9	23.1	10.2	2	2	80	1	NA	1	3	1.25	2	0	NA	NA	NA	NA	NA	NA	NA	NA	NA	NA	6	NA	2	2	2	1	2	8
42749	79.4	62	NA	46	15	22	73	3.414	90.17	6.063	339	21.56	12	1	2	77	3	NA	3	2	1.18	1	0	NA	NA	NA	NA	NA	NA	NA	NA	NA	NA	6.5	10.935	1	2	2	2	2	8
42750	15.8	101	NA	47	19	25	58	6.956	54.81	2.687	321.2	25.51	16.3	2	2	23	3	NA	3	5	1.34	2	0	1813	78.24	196.66	71.41	10.7	79.85	2.98	35.3	0.9	46.6	5.1	NA	2	2	2	1	2	7
42751	82.8	104	NA	42	15	18	39	4.344	134.37	1.874	517.5	34.52	12.4	1	1	76	3	NA	3	1	5	1	0	1462	62.98	152.06	46.4	13.4	68.44	3.01	126.5	2.8	57.6	6.9	7.716	2	1	2	3	1	5
42752	140	177	1	34	19	19	100	6.568	81.33	1.253	321.2	36.65	13.1	1	2	63	4	NA	1	2	NA	1	0	2143	86.48	288.03	166.27	25.3	77.7	3.95	298.1	3.5	147	14.4	19.984	1	2	2	1	1	8
42753	2.8	47	2	42	18	20	72	4.681	72.49	1.253	237.9	28.51	13.8	1	2	43	4	NA	4	5	4.38	2	0	1947	73.57	212.37	116.48	8	90.96	3.13	25.5	5.1	33	5.6	NA	1	2	2	1	1	8
42756	26.9	206	NA	45	15	28	216	5.25	51.27	0.542	172.5	18.11	13.9	NA	2	12	4	6	NA	NA	5	2	NA	2023	82.71	276.41	164.2	20.9	73.64	4.14	72.2	5	43.1	5.4	NA	NA	NA	NA	1	NA	NA
42758	18.3	120	NA	NA	NA	NA	NA	NA	NA	NA	NA	15.18	13.1	NA	1	6	4	0	NA	NA	2.04	2	NA	1379	40.56	207.94	103.21	11.6	44.05	1.69	62.6	0.6	73.2	NA	NA	NA	NA	NA	1	NA	NA
42759	NA	NA	NA	32	15	19	92	4.189	72.49	1.106	232	NA	9.9	1	1	80	3	NA	5	2	5	2	0	NA	NA	NA	NA	NA	NA	NA	NA	NA	NA	5.5	9.048	2	2	1	1	2	8
42760	18.1	208	1	42	25	25	61	4.293	85.75	2.224	249.8	27.58	14.7	2	1	43	3	NA	2	6	2.14	2	0	2198	88.81	209.73	132.42	8.2	115.93	8.28	194	9.1	63.2	5.9	NA	2	2	2	3	1	8
42761	269.5	149	1	48	27	29	90	4.37	152.05	3.816	487.7	35.1	15.3	2	1	62	2	NA	3	1	1.36	2	0	1193	41.17	174.76	97.14	10.2	39.26	1.86	148.3	3.1	59.9	5.4	NA	2	2	2	1	1	8
42763	1.1	12	1	51	20	31	83	7.112	54.81	1.163	327.1	20.19	15.2	1	1	46	4	NA	2	6	3.49	2	0	2736	135.83	207.9	127.24	4.1	150.09	10.29	3.9	8.5	39.8	5.5	4.441	2	2	2	1	1	5
42764	0.6	49	1	38	36	42	99	4.008	111.38	0.666	416.4	23.56	12.9	1	2	68	4	NA	2	3	0.71	2	0	386	12.65	37.14	4.82	1.3	9.78	1.97	1.6	0.1	4.2	5.4	5.829	1	2	2	1	1	5
42766	1.5	42	1	52	31	33	48	4.913	90.17	0.565	279.6	25.38	15.9	2	1	51	3	NA	5	1	1.5	2	0	2592	102.42	390.21	123.83	58.4	75.65	5.07	72.3	5.3	269	5.4	NA	2	2	2	1	2	7
42767	8.3	157	NA	48	27	25	88	4.138	81.33	0.745	362.8	23.42	16	2	1	17	3	11	NA	NA	2.49	2	NA	1950	84.74	238.05	32.23	17.8	76.76	5.27	42.1	5.1	28.6	5.2	6.328	NA	NA	NA	1	NA	7
42768	11.3	42	1	40	18	21	56	4.965	105.2	1.671	404.5	43.28	14.9	2	1	80	3	NA	2	2	1.92	2	0	2519	99.91	277.67	133.94	17.9	115.83	7.77	59.2	10.5	171.1	6	6.162	2	2	2	1	2	6
42769	1.6	31	2	42	41	26	56	8.508	56.58	0.948	303.3	26.7	13.1	1	2	73	3	NA	4	2	3.27	2	0	1114	49.35	160.63	43.99	15.4	33.14	6.56	26.4	2.9	20.8	5.7	6.051	1	2	2	1	1	5
42770	5.8	140	2	49	29	42	85	4.267	72.49	0.903	309.3	24.68	15.2	2	1	24	2	NA	3	5	0.65	2	0	2627	137.03	380.49	91.3	22.1	61.78	2.97	220.4	6.5	71.1	5.2	NA	2	2	2	3	2	8
42771	19.9	317	1	43	38	61	96	4.267	81.33	0.689	493.7	22.57	13.8	2	1	54	4	NA	2	1	1.57	2	0	1569	63.9	218.05	81.23	7	47.63	3.12	0.2	3.2	14.4	5.6	NA	2	2	2	1	1	7
42772	NA	NA	NA	45	19	24	95	5.069	74.26	2.777	279.6	36.37	13.6	2	2	65	3	NA	3	1	1.43	2	0	1067	39.05	122.47	28.78	13.9	47.97	4.85	12.4	3	43.6	5.3	NA	1	2	2	1	2	10
42775	27.4	102	NA	40	17	20	54	3.879	45.97	1.027	220.1	20.01	13	2	2	16	3	11	NA	NA	5	2	NA	2113	148.23	192.87	81.6	7.6	76.52	2.08	24.3	0.8	78.5	4.9	NA	NA	NA	NA	1	NA	11
42776	3.7	122	NA	NA	NA	NA	NA	NA	NA	NA	NA	19.75	NA	NA	1	14	3	8	NA	NA	5	2	NA	1778	107.48	212.88	85.06	10.4	55.88	8.94	10.8	15.7	36	NA	NA	NA	NA	NA	3	NA	NA
42777	16.2	180	NA	NA	NA	NA	NA	NA	NA	NA	NA	24.71	13	NA	1	10	1	3	NA	NA	0.48	2	NA	2084	43.15	304.88	162.83	13.8	81.08	4.03	27.8	4	81	NA	NA	NA	NA	NA	1	NA	NA
42778	5.4	47	NA	40	10	21	60	4.267	51.27	0.508	243.9	19.65	10.9	2	2	16	5	10	NA	NA	5	2	NA	1609	50.33	222.1	72	11.8	59.29	0.91	26.1	0.6	97.6	5.5	NA	NA	NA	NA	1	NA	7
42779	5.7	136	1	46	18	23	75	5.017	90.17	0.745	321.2	25.02	15.2	2	1	35	1	NA	2	1	1.57	2	0	2868	125.48	397.12	151.85	30.9	91.62	3.75	223.4	29.2	44.3	5.3	NA	2	2	2	1	1	8
42781	12.9	78	1	48	23	22	89	6.594	72.49	1.806	273.6	30.2	16.3	2	1	39	3	NA	4	6	4.46	2	0	5219	74.36	887.45	497.36	23.4	101.53	5.33	123.6	2.2	165	6	NA	2	2	2	2	1	7
42782	3.9	191	NA	45	30	29	57	6.413	109.62	4.031	368.8	25.34	15.1	2	1	36	3	NA	5	1	5	2	0	2502	94.75	228.18	89.25	16.8	113.11	2.18	144.8	1.2	155.7	4.6	NA	2	2	2	1	2	8
42784	4.2	130	NA	NA	NA	NA	NA	NA	NA	NA	NA	30.91	15	NA	1	11	3	4	NA	NA	0.87	2	NA	2544	93.36	313.78	210.71	14.1	106.13	4.1	78.7	10	74.3	NA	NA	NA	NA	NA	1	NA	NA
42785	11.5	61	1	41	20	26	60	5.844	63.65	2.168	356.9	27.71	15.4	2	2	22	2	NA	4	1	1.86	2	0	2112	70.67	231.99	59.4	16.3	86.21	3.43	13.8	2.3	31.5	5	5.107	2	2	2	1	1	6
42787	14.2	159	1	39	22	19	75	4.965	81.33	1.095	440.2	27.34	11.4	2	2	35	3	NA	4	5	1.86	2	0	1099	45.88	119.4	31.32	14.7	49.19	1.23	26.5	1.5	43.3	4.9	4.718	2	2	2	3	2	7
42788	3.6	85	1	42	28	27	84	4.526	81.33	2.348	392.6	34.06	15.4	1	2	71	3	NA	5	1	5	2	0	987	55.6	114.34	58.06	8.5	33.95	1.98	30	1	76.5	6.6	NA	2	2	2	1	1	8
42789	2.5	38	NA	NA	NA	NA	NA	NA	NA	NA	NA	19.81	15.4	NA	1	11	3	5	NA	NA	0.34	2	NA	2468	73.82	271.83	116.93	20.9	125.74	5.27	61.1	7.5	64.7	NA	NA	NA	NA	NA	1	NA	NA
42790	1.9	50	1	44	29	26	74	4.293	72.49	1.558	255.8	21.55	16.7	2	1	32	3	NA	2	3	1.44	2	0	3114	158.66	312.36	145.03	10.7	139.17	3.08	10.9	3	45.6	5.6	NA	2	2	2	3	1	5
42792	3.6	100	1	42	22	27	76	4.577	81.33	1.253	315.2	26.4	14.5	2	1	66	3	NA	3	1	NA	2	0	2924	139.03	293.37	97.35	19	134.83	8.32	74.2	6.1	100.8	5.5	5.329	1	1	1	3	1	7
42793	74	119	NA	NA	NA	NA	NA	NA	NA	NA	NA	14.9	12.4	NA	2	8	3	2	NA	NA	5	2	NA	1271	51.05	190.36	101.31	9.5	34.49	1.87	30.6	4.9	43.1	NA	NA	NA	NA	NA	1	NA	NA
42794	0.5	16	1	45	19	27	29	3.982	88.4	1.479	416.4	24.46	15.9	2	1	26	3	NA	3	5	5	2	0	2985	125.11	300.65	69.41	21.3	94.59	5.93	79.7	6.3	150.4	5.1	NA	2	2	2	1	1	6
42795	7	87	2	NA	NA	NA	NA	NA	NA	NA	NA	24.51	NA	1	2	76	4	NA	3	2	1.08	1	0	612	21.41	85.07	25.31	6	22.02	0.79	17	0.3	174.8	NA	NA	1	2	2	1	2	8
42796	14.4	189	NA	NA	NA	NA	NA	NA	NA	NA	NA	17.33	12.5	NA	2	10	1	4	NA	NA	1.81	2	NA	1423	50.96	176.54	82.31	6.7	57.94	4.62	104.6	4	19.8	NA	NA	NA	NA	NA	1	NA	NA
42797	12	185	1	47	21	24	68	5.172	59.23	0.553	291.5	26.59	14.7	2	2	35	3	NA	5	1	1.61	2	0	2158	105.96	275.17	146.21	20.6	74.26	10.57	56.1	11.1	65.8	5.4	5.44	2	2	2	1	2	6
42798	18	247	NA	41	18	23	102	3.931	72.49	0.813	416.4	23	14.8	2	1	19	3	12	NA	NA	0.97	2	0	3099	111.79	258.65	89.89	2.2	70.56	9.29	1.7	0.9	10.9	5	5.495	NA	NA	NA	1	NA	5
42799	11.5	64	1	44	117	65	126	4.163	65.42	4.561	303.3	27.69	17	1	1	63	1	NA	1	1	0.69	2	0	1863	76.77	245.95	63.56	23.8	66.55	1.97	11.6	2.4	18.7	5.6	NA	2	2	2	1	1	6
42801	200	49	2	41	16	22	69	4.836	68.95	1.185	226	26.01	14.6	2	2	50	3	NA	3	1	2.14	2	0	1828	61.51	257.22	177.29	5.5	64.77	4.95	9.8	6.3	17.6	5.5	5.718	2	2	2	1	1	10
42802	4.1	90	1	36	23	23	86	4.655	71.6	1.31	374.7	36.8	15.1	1	1	62	1	NA	3	1	4.55	2	0	3268	101.49	298.73	64.54	17.1	144.8	4.59	67.7	3	185.5	5.7	5.495	2	2	2	1	2	6
42804	2.3	74	NA	41	11	13	51	4.086	61	0.869	261.7	24.21	13	2	2	19	3	15	NA	NA	3.07	2	0	1124	43.12	166.41	74.69	8.2	32.9	1.78	85.2	4	21.4	5.2	NA	NA	NA	NA	1	NA	8
42806	2.6	69	1	37	28	27	61	5.844	72.49	1.535	303.3	26.36	14.5	2	2	36	2	NA	4	1	4.38	2	0	3031	72.18	421.88	212.77	17.4	113.38	2.53	31.4	0.9	78	5.2	4.663	1	2	2	1	2	8
42807	4.2	141	NA	41	22	20	68	3.233	66.3	1.027	291.5	17.98	15.3	2	1	16	1	10	NA	NA	0.67	2	NA	2916	90.23	404.42	163.93	17.8	107.11	3.36	6.4	3.4	44.1	5.8	NA	NA	NA	NA	1	NA	12
42808	23.1	74	NA	NA	NA	NA	NA	NA	NA	NA	NA	33.97	NA	2	2	58	1	NA	1	6	1.75	2	0	NA	NA	NA	NA	NA	NA	NA	NA	NA	NA	NA	NA	1	1	2	3	2	6
42809	3.5	108	NA	42	41	32	73	6.077	66.3	3.568	339	29.95	14.5	2	1	27	1	NA	1	1	1.73	2	0	919	32.09	145.25	71.94	11.3	24.16	1.55	16.1	1.5	64.2	5.4	5.218	2	2	2	1	2	8
42810	7.5	97	NA	NA	NA	NA	NA	NA	NA	NA	NA	21.46	13.1	NA	1	8	3	1	NA	NA	0.66	2	NA	2183	55.44	371.41	272.97	10.8	57.46	4.61	209.1	6.7	38.1	NA	NA	NA	NA	NA	1	NA	NA
42811	7.9	130	1	52	23	27	71	5.224	81.33	3.048	428.3	26.07	16.3	2	1	27	3	NA	5	6	3.92	2	0	1873	105.76	184.55	41.84	23.5	82.3	4.55	114.7	1.5	52.2	4.8	NA	2	2	2	1	2	7
42813	7.3	52	2	43	21	31	91	4.965	68.07	0.452	232	24.21	15.4	1	1	80	3	NA	4	1	1.79	2	0	2050	100.03	256.31	115.56	18.1	69.93	3.75	29.9	4.4	63.9	5.3	5.329	2	2	2	1	2	6
42814	919	53	2	38	17	24	79	5.043	99.01	0.982	452	32.31	13.8	1	2	80	4	NA	3	2	2.07	2	0	922	41.36	108.2	58.48	5	36.47	1.28	4.2	2	10	5.4	5.718	1	2	2	1	2	4
42815	7.7	100	NA	NA	NA	NA	NA	NA	NA	NA	NA	20.74	12.1	NA	2	9	4	3	NA	NA	1.37	2	NA	1751	35.53	293.69	161.99	6.6	51.21	5.53	108.4	2.9	19.3	NA	NA	NA	NA	NA	1	NA	NA
42816	2.4	55	1	41	24	21	117	4.81	56.58	1.242	279.6	27.76	14.3	2	2	31	3	NA	3	1	0.84	2	0	1432	28.81	235.95	153.02	5	42.81	0.18	1.3	0.3	27.8	5.2	5.384	2	2	2	3	1	2
42817	9	162	2	44	80	68	64	4.5	92.82	2.224	291.5	26.13	19	1	1	51	1	NA	3	1	3.71	1	0	1214	59.75	112.26	51.17	14	60.06	5.13	74.1	8.6	161.1	7	12.323	2	2	2	1	1	6
42818	16.1	34	1	43	15	23	78	6.827	72.49	2.089	327.1	23.77	16.7	2	2	77	3	NA	1	2	NA	2	0	1705	65.91	159.01	33.6	9	58.66	17.36	50.1	3.2	25	5.2	6.439	1	2	2	1	1	7
42820	5.6	126	1	41	24	23	76	4.034	80.44	1.276	291.5	19.88	14.7	2	1	68	3	NA	2	1	1.86	2	0	1987	58.1	230.29	98.24	17	97.43	4.3	99.6	0.8	94.5	5.5	NA	2	2	2	1	1	7
42822	4.5	188	2	41	42	24	52	5.25	97.24	2.213	374.7	31.05	14.5	2	1	39	3	NA	4	1	0.77	2	1	2715	64.38	348.37	167.11	17.6	124.14	6.09	54.6	6.6	56	5.5	5.051	2	2	2	1	1	8
42823	1.4	26	1	43	27	24	51	4.939	91.94	1.535	339	26.75	14.8	2	1	49	2	NA	1	3	NA	2	0	4451	201.83	553.15	286.29	37.5	159.11	10.71	42.9	35.6	74.3	5.4	NA	1	2	2	1	1	8
42824	10.7	187	2	42	13	17	72	3.957	61	0.971	434.2	28.5	11.7	2	2	29	1	NA	3	1	2.82	2	0	459	20.71	56.24	33.26	10.8	18.74	0.34	27	1.2	180.6	4.9	NA	2	2	2	1	2	7
42825	21	241	1	45	40	32	58	5.612	73.37	7.497	368.8	28.01	14.8	1	1	61	3	NA	3	1	2.71	2	0	3130	127.45	305.04	55.12	23.3	112.78	6.35	121.4	0.8	168.8	5.8	6.606	1	2	2	2	1	8
42826	8.4	191	1	39	13	20	55	5.172	54.81	0.926	220.1	19.74	8.4	1	2	47	4	NA	2	5	0.17	1	1	1665	37.41	210.37	93.43	16.4	78.02	2.08	26.3	1.6	409.6	5	NA	2	2	2	1	1	4
42827	6.4	94	1	44	23	24	77	6.543	67.18	1.535	279.6	29	16.8	2	2	69	1	NA	4	1	5	2	0	847	64.12	97.68	48.86	19.2	22.6	4.43	54.2	3.3	94	5.3	5.773	2	2	2	1	2	7
42829	7.6	141	NA	NA	NA	NA	NA	NA	NA	NA	NA	22.7	NA	NA	1	9	4	2	NA	NA	2.19	2	NA	3020	55.78	551.36	434.88	13.6	70.5	9.48	500.9	15.3	35.7	NA	NA	NA	NA	NA	1	NA	NA
42830	954.5	102	2	33	19	21	121	5.379	81.33	1.524	458	38.88	12.2	1	2	65	4	NA	2	2	1.69	1	0	737	36.12	90.29	27.58	4.7	25.51	3.94	13.8	4	13.9	8	10.436	1	2	2	1	1	8
42832	NA	NA	NA	45	17	28	184	3.801	73.37	0.892	309.3	15.94	15.6	NA	1	15	5	9	NA	NA	5	2	NA	2284	93.09	210.3	50.38	21.7	117.68	7.56	28.9	6.4	148	5.4	NA	NA	NA	NA	1	NA	NA
42833	0.9	12	1	43	19	23	62	6.103	66.3	3.477	297.4	32.05	12.8	2	2	65	3	NA	4	2	3.85	2	0	2597	105.52	246.46	148.81	11	133.9	7.24	81.4	2	62.4	5.9	NA	1	2	2	2	2	8
42834	9	273	1	42	19	20	55	3.776	87.52	1.456	327.1	37.05	14.3	2	1	45	3	NA	5	1	4.83	2	0	1824	100.18	152.1	29.82	7.6	90.47	5.42	9.2	11.4	71.5	5.4	5.773	2	2	2	1	2	6
42835	2	29	1	47	28	25	53	4.344	97.24	0.847	237.9	27.47	15.4	1	1	64	3	NA	1	2	2.31	2	0	2337	83.56	274.63	88.16	28.6	101.16	0.97	101.3	2.2	69.7	5.6	NA	1	2	2	1	1	8
42837	91.9	176	NA	46	18	28	308	3.439	54.81	1.287	446.1	24.77	15.8	NA	1	13	1	6	NA	NA	0.92	2	NA	3579	87.99	571.37	355.92	36.7	105.07	34.36	58.7	5.1	72.5	4.9	NA	NA	NA	NA	1	NA	NA
42838	5.9	115	1	39	17	20	54	5.431	54.81	2.834	333.1	31.73	14.9	2	2	54	5	NA	3	1	1.29	2	0	1614	39.77	192.86	59.84	18	70.74	0.58	157	0.3	51.2	5.8	5.662	2	2	2	1	1	6
42839	0.8	26	1	35	12	27	42	6.129	81.33	0.926	285.5	29.48	14.1	1	2	29	4	NA	5	5	NA	2	0	3153	119.83	360.95	93.83	21.6	136.52	6.71	80.9	6.7	411.2	5.3	4.94	2	2	2	1	2	7
42840	4.4	28	1	42	21	33	75	6.051	54.81	1.535	303.3	31.99	13.6	2	2	45	2	NA	5	1	1.75	2	1	2475	66.25	429.14	339.08	13.2	60.68	5.4	263.6	5.4	49.4	5.4	5.662	2	2	2	3	1	8
42842	16.7	83	1	44	174	88	99	5.25	62.76	6.006	434.2	36.12	15.9	2	1	25	1	NA	2	1	1.14	2	0	3718	141.31	471.42	112.39	30.9	95.44	4.25	13.9	2.1	33.1	9.9	15.931	2	2	2	1	1	6
42843	9.6	221	1	42	30	31	53	4.422	99.01	1.118	356.9	28.8	13.9	9	1	56	4	NA	2	5	1.41	2	0	1766	95.59	132.99	57.58	5.7	92.41	4.15	146	3.2	22.4	6	5.884	2	2	2	1	1	12
42844	5	73	1	45	38	28	64	5.301	99.01	3.681	404.5	27.58	16.3	1	2	63	3	NA	4	1	5	2	0	2006	82.79	182.46	81.34	25.9	114.98	4.11	51.8	0.9	63.4	5.6	NA	2	2	2	1	1	6
42845	12.9	28	2	NA	NA	NA	NA	NA	NA	NA	NA	37.35	11.9	1	2	80	3	NA	3	2	NA	1	0	1260	49.23	110.31	49.02	6.9	69.98	3.43	68.4	3.9	56.8	7.8	7.938	1	2	1	1	2	6
42846	5.4	128	2	44	17	18	40	6.62	72.49	0.768	220.1	27.51	14.1	2	2	32	4	NA	4	1	2.91	2	0	1334	53.77	102.84	22.71	7.9	80.36	1.46	13.8	0.1	91	5.7	NA	2	2	2	1	2	5
42847	8.7	232	1	44	20	21	72	4.655	90.17	1.05	327.1	23.21	14.9	2	1	22	2	NA	2	1	0.71	2	0	1835	70.48	293.19	55.14	14.7	42.63	1.37	49.4	0.2	71.3	4.5	NA	2	2	2	3	2	8
42850	24.2	17	2	51	20	21	63	4.008	75.14	1.016	333.1	25.65	16.5	2	1	53	3	NA	2	1	4.5	1	0	1999	75.01	223.3	76.23	18.7	93.95	7.61	33.2	10.7	47.1	6.6	9.104	2	2	2	3	1	6
42853	255	140	NA	NA	NA	NA	NA	NA	NA	NA	NA	36.96	NA	2	1	39	4	NA	4	1	4.48	2	0	2144	94.5	193.17	116.09	3.2	86.24	5.31	14.9	1.4	17.9	NA	NA	2	2	2	1	2	3
42854	3.2	112	NA	40	18	19	84	4.344	64.53	0.677	350.9	34.03	13.3	2	2	16	4	9	NA	NA	3.58	2	NA	2770	88.29	435.82	260.4	18	77.62	7.29	246.7	4.6	33.6	5.4	5.884	NA	NA	NA	1	NA	9
42855	16.1	98	1	29	17	27	119	7.241	45.97	3.658	255.8	25.9	12.7	2	2	36	5	NA	5	1	5	2	0	2402	114.48	361.64	203.4	18.1	65.83	5.3	172.6	10.3	62	5.1	NA	2	2	2	1	2	8
42856	8.3	167	NA	41	23	22	60	3.646	54.81	1.897	285.5	34.39	13.4	2	2	16	4	10	NA	NA	0.23	2	NA	1377	55.5	168.03	74.42	4.8	53.91	2.11	81.1	0	23.2	5.6	NA	NA	NA	NA	1	NA	8
42857	5.8	135	1	43	22	25	72	5.094	76.91	1.208	232	32.15	15.9	2	1	28	1	NA	2	1	0.61	2	0	NA	NA	NA	NA	NA	NA	NA	NA	NA	NA	5.5	5.329	2	2	2	3	1	8
42858	18.9	246	NA	NA	NA	NA	NA	NA	NA	NA	NA	17.11	13.1	NA	1	9	4	3	NA	NA	0.83	2	NA	NA	NA	NA	NA	NA	NA	NA	NA	NA	NA	NA	NA	NA	NA	NA	1	NA	NA
42859	3.5	96	NA	NA	NA	NA	NA	NA	NA	NA	NA	15.59	12.4	NA	2	11	3	4	NA	NA	5	2	NA	1665	45.84	210.17	110.59	7.5	73.82	1.99	3.9	0.1	53.9	NA	NA	NA	NA	NA	1	NA	NA
42860	4.5	15	NA	39	14	17	39	4.474	72.49	0.881	208.2	17.31	12.4	2	2	19	1	15	NA	NA	0.59	2	0	1092	43.36	92.17	25.85	2.6	61.28	0.86	1.1	0.3	11	4.9	NA	NA	NA	NA	1	NA	9
42861	9.9	88	NA	44	15	21	44	3.879	53.04	0.519	261.7	22.37	12.5	2	2	18	3	66	NA	NA	NA	2	0	1451	28.21	204.14	147.62	13	64.17	1.52	131	1.2	39.2	5.4	NA	NA	NA	NA	3	NA	7
42862	19.8	126	1	40	21	20	41	4.474	71.6	0.666	184.4	23.74	12.2	2	2	21	4	NA	4	5	NA	2	0	2250	60.33	315.08	144.06	15.9	63.93	2.65	26.1	0.5	33.7	5.5	4.996	2	2	2	1	2	7
42863	3.1	44	NA	NA	NA	NA	NA	NA	NA	NA	NA	14.39	13.6	NA	1	8	3	2	NA	NA	1.86	2	NA	1890	110.62	196.49	77.28	14.4	73.15	8.77	38	8.3	58.2	NA	NA	NA	NA	NA	1	NA	NA
42865	7.8	196	1	36	19	22	70	3.595	63.65	0.892	220.1	39.8	12.9	2	2	23	4	NA	3	1	1.66	2	1	2997	111.87	387.6	172.48	22	112.22	76.03	164.2	3.9	68	6.1	NA	2	2	2	1	2	8
42866	11.8	105	2	40	15	27	93	6.362	86.63	1.897	458	38.47	13.9	1	2	80	3	NA	2	1	2.14	2	0	1591	48.02	166.84	95.2	14.6	84.5	3.18	108.5	1.6	94.6	6	NA	2	2	2	1	2	8
42867	263	376	1	43	13	27	78	6.206	140.56	2.269	559.1	25.27	14	2	1	68	4	NA	4	5	3.41	2	0	1151	27.07	235.68	113.18	4.4	12.19	3.34	9	1.6	10.3	5.4	5.773	1	2	2	1	1	8
42868	6.4	189	1	42	35	31	68	4.629	81.33	2.247	356.9	43.7	15.9	1	1	43	3	NA	5	1	3.78	2	0	2786	141.16	284.75	104.62	44.4	132	5.07	84.4	4.5	1003	5.7	6.661	1	2	2	1	2	6
42869	26.4	242	2	42	15	24	78	6.749	63.65	2.269	327.1	29.28	15	2	2	64	3	NA	3	2	1.18	2	0	1187	25.88	154.25	102.86	3.5	53.65	0.97	6.8	0.7	21.1	5.8	NA	2	2	2	1	1	6
42870	18.3	60	1	42	23	28	87	7.448	54.81	3.443	350.9	27.27	12	2	2	34	1	NA	5	3	1.16	2	0	1003	64.3	107.41	18.56	5.1	34.47	0.52	47.7	1.4	20.3	5.4	NA	2	2	2	1	2	6
42873	5.2	91	2	40	17	22	47	4.422	72.49	1.423	339	31.97	14.9	1	2	80	5	NA	1	1	0.61	2	0	665	23.76	116.13	35.51	11.3	12.4	0.23	80.5	0.1	41.1	5	NA	1	9	2	1	2	4
42875	9.8	161	NA	44	13	22	116	3.258	45.97	0.79	172.5	21.53	12.3	NA	2	13	4	7	NA	NA	3.87	2	NA	1273	36.84	217.69	96.55	13.5	32.44	1.22	133.8	4.2	41.6	5.6	NA	NA	NA	NA	1	NA	NA
42876	1.7	12	1	40	16	27	91	4.732	63.65	0.971	190.3	29.98	12.8	1	2	80	3	NA	3	5	NA	2	0	1067	65.62	161.82	58.54	11.1	22	3.21	83.8	3.6	246.7	5	NA	1	2	2	2	2	8
42877	8.7	190	NA	47	28	25	47	4.862	92.82	1.027	428.3	32.37	16	2	1	22	3	NA	4	5	2.59	2	0	2011	82.88	218.73	75.77	10.7	89.26	2.9	33.7	1	75	4.8	5.329	2	2	2	1	2	6
42878	1.1	24	1	43	23	25	62	4.319	65.42	1.219	243.9	22.21	13.7	2	1	45	3	NA	1	1	0.68	2	0	1325	38.68	178.82	6.48	9.9	49.44	0.62	9.2	0.5	38.8	5.6	NA	1	2	2	1	2	8
42880	10.5	69	1	44	24	26	72	4.603	63.65	0.824	303.3	22.09	15.4	2	2	28	3	NA	4	1	2.91	2	0	1935	70.56	218.55	67.08	21.2	89.42	2.94	37.3	0.3	153.3	4.7	4.496	2	2	2	3	1	8
42881	2.6	40	NA	45	21	19	68	5.819	45.97	1.389	339	27.52	NA	2	2	17	2	10	NA	NA	0	2	NA	921	22.08	121.47	68.12	8.6	39.33	2.45	33.4	0.7	37.2	5.1	5.718	NA	NA	NA	1	NA	7
42884	25	126	NA	44	13	19	100	3.672	69.84	0.508	178.4	19.78	12.9	NA	2	13	1	7	NA	NA	4.23	2	NA	2578	106.41	291.37	60.81	21.6	109.72	11.87	72.2	4.2	54	5.4	NA	NA	NA	NA	1	NA	NA
42885	9.4	133	NA	NA	NA	NA	NA	NA	NA	NA	NA	14.77	14.4	NA	2	11	2	5	NA	NA	2.69	2	NA	3334	110.89	442.25	249.01	19.1	127.59	8.56	44.2	10.9	47.7	NA	NA	NA	NA	NA	1	NA	NA
42887	16.3	85	NA	NA	NA	NA	NA	NA	NA	NA	NA	19.31	NA	NA	2	9	1	3	NA	NA	1.65	2	NA	1709	61.6	241.01	120.72	16.5	60.9	3.51	103.7	4.2	35.5	NA	NA	NA	NA	NA	1	NA	NA
42889	5.3	85	NA	42	13	16	143	3.776	37.13	0.835	255.8	20	13.5	NA	2	13	3	6	NA	NA	1.01	2	NA	2156	41.81	334.55	173.36	10.7	76.37	0.82	646	0.2	37.1	5.3	NA	NA	NA	NA	1	NA	NA
42890	3.4	60	1	46	34	24	79	5.819	72.49	1.795	469.9	29.16	16.3	2	1	35	1	NA	4	1	2.33	2	0	3216	129.18	315.39	104.48	28.2	163.68	6.28	50.5	1	130.6	5.3	5.495	2	2	2	3	2	8
42894	7	99	NA	48	17	23	50	6.646	63.65	2.902	291.5	NA	15.3	2	1	37	1	NA	1	1	1.36	2	0	NA	NA	NA	NA	NA	NA	NA	NA	NA	NA	5.4	NA	2	2	2	2	1	8
42895	5.9	19	NA	NA	NA	NA	NA	NA	NA	NA	NA	17.19	13	NA	2	8	1	2	NA	NA	1.45	2	NA	975	26.85	153.32	54.9	8.2	29.3	1.52	20.5	1.9	31.3	NA	NA	NA	NA	NA	1	NA	NA
42896	3	63	2	44	23	24	64	5.793	45.97	2.235	261.7	25.78	13.2	2	2	26	1	NA	3	6	1	2	0	2649	116.25	364.11	127.17	35.2	83.15	4.13	102.3	0.6	73.2	5.2	NA	2	2	2	3	2	7
42897	2.1	52	2	39	30	21	62	2.922	50.39	0.79	255.8	35.38	14	1	2	32	3	NA	2	6	0.03	2	0	263	2.69	41.88	27.09	1.2	10.27	0.07	4.9	0.2	6.2	5.5	6.384	1	2	2	3	1	4
42898	8.5	123	1	45	28	24	73	3.75	63.65	1.524	434.2	30.75	13.5	2	2	63	4	NA	3	3	5	1	0	1604	77.1	225.46	79.37	27.3	49.98	6.85	88.5	3.2	179.5	6.3	7.216	2	2	2	1	1	7
42900	1202	80	1	45	24	31	72	5.327	107.85	1.4	452	36.77	15.5	1	1	63	4	NA	5	1	5	1	0	1518	50.99	146.04	32.32	10.3	73.43	3.32	23.6	2.6	23.5	6.4	7.105	1	2	2	1	2	6
42901	13.2	106	2	39	30	24	76	5.456	63.65	2.642	511.5	44.23	14.3	2	1	33	4	NA	4	1	3.92	1	0	1647	64.37	210.97	60.48	14.8	60.43	2.77	15.7	0.7	113.5	10.1	17.874	2	2	2	3	2	3
42902	8.4	114	2	39	26	23	89	5.767	54.81	1.174	297.4	48.45	13.9	2	2	31	1	NA	2	6	0.8	2	1	2056	69.19	296	97.91	20.8	68.05	2.99	52.9	2.7	93.2	5.5	5.662	2	2	2	1	2	8
42903	3.8	26	1	44	13	20	38	5.146	66.3	0.858	232	19.64	13.1	2	2	22	3	NA	4	6	1.54	2	0	3098	116.9	334.8	140.45	14.5	129.77	7.77	100.2	8.6	36.2	5	4.829	2	2	2	1	2	7
42904	1.5	31	1	37	22	19	45	5.301	54.81	1.05	166.5	21.3	13.4	2	2	47	1	NA	2	4	2.14	1	0	2269	108.23	189.47	54.44	11.7	101.43	4.94	43.9	6.4	56.9	7.7	12.601	2	2	2	3	2	7
42905	14.1	191	1	47	20	25	54	5.482	63.65	2.01	255.8	25.68	16.8	2	1	30	2	NA	4	6	0.49	2	0	3768	110.69	331.64	114.97	22.4	172.59	4.82	211	3.1	111.5	4.7	NA	2	2	2	1	1	8
42906	6.2	195	1	43	34	24	56	7.267	101.66	2.845	410.4	29.15	14.9	2	1	56	3	NA	4	1	4.57	2	0	2217	124.27	261.69	197.34	6.9	75.29	4.78	16.4	5.6	33.4	5.6	5.773	2	2	2	1	1	6
42907	16.9	130	NA	NA	NA	NA	NA	NA	NA	NA	NA	13.41	14.2	NA	1	8	3	2	NA	NA	0.91	2	NA	1082	38.46	176.8	110.35	12.5	27.94	3.71	17.1	7.6	18.3	NA	NA	NA	NA	NA	1	NA	NA
42908	2.1	27	2	38	19	24	78	5.741	55.69	1.502	208.2	27.38	13.2	2	2	80	3	NA	4	2	1.73	2	0	1593	55.23	247.75	164.9	8.7	45.69	5.41	89.3	10.4	19.7	5.9	5.773	1	2	2	1	2	7
42911	27.4	157	2	45	25	27	60	7.37	72.49	1.784	309.3	20.61	17.7	2	1	38	3	NA	2	6	1.45	2	0	1693	83.61	208.08	118.6	16.2	61.72	9.64	27.3	8.4	40	5.2	NA	1	2	2	1	1	3
42912	32.2	180	1	43	30	25	61	5.767	90.17	3.771	499.6	28.8	17.3	2	1	46	2	NA	3	1	1.69	2	0	1977	57.26	287.93	143.92	5.1	68.09	3.01	14.4	0.7	50.5	5.7	NA	2	2	2	3	2	7
42913	8.7	100	NA	43	16	20	105	4.344	79.56	0.835	345	22.22	13.5	2	2	16	3	9	NA	NA	0	2	NA	968	53.07	112.62	49.54	6.9	35.7	4.09	25.1	0.3	20.5	4.7	NA	NA	NA	NA	1	NA	9
42914	5.9	99	1	48	18	20	40	4.577	78.68	1.253	249.8	26.54	17.3	2	1	43	5	NA	1	1	2.73	2	0	1876	67.46	233.04	90.59	13.9	78.23	4.71	73.6	4.9	32.6	5.6	NA	1	2	2	1	1	7
42918	17.8	63	2	43	24	28	93	5.069	63.65	1.806	327.1	32.54	16.7	2	2	60	1	NA	2	1	0.46	2	0	1249	58.53	142.69	78.35	6.2	50.57	3.18	16.9	2.5	24.3	5.3	5.218	1	2	2	1	2	8
42919	5.9	63	1	NA	NA	NA	NA	NA	NA	NA	NA	22.78	NA	2	2	20	1	NA	3	6	NA	2	0	2091	98.57	244.65	87.85	14.1	81.71	9.61	61.5	13	76.1	NA	NA	2	2	2	1	2	9
42920	623	117	2	46	23	31	85	4.965	99.89	1.276	273.6	24.34	12.3	1	1	80	3	NA	5	1	2.14	2	0	1879	56.06	206.03	98.25	11	94.57	10.05	76.9	1.9	82.8	5.5	NA	1	1	2	1	2	7
42922	NA	NA	1	43	19	22	59	5.25	99.01	2.021	517.5	29.2	14.6	1	1	70	2	NA	3	3	3.53	2	0	4211	124.71	334.12	140.27	18	111.29	5.13	45.9	2.6	114.3	5.7	5.607	2	2	2	1	1	6
42923	6.8	91	1	38	28	20	45	4.526	66.3	3.895	160.6	36.75	12.1	1	2	37	1	NA	3	1	2.55	1	0	1376	66.1	148.35	28.88	7.8	56.91	1.35	33.8	1.6	220	7.7	NA	2	2	2	1	1	6
42927	3.8	75	1	44	25	28	98	4.888	54.81	2.563	220.1	24.03	14.2	2	2	61	1	NA	4	3	NA	2	0	2115	51.84	399.19	262.73	34.4	46.02	1.86	465.8	0.6	96.6	5.1	NA	1	2	2	3	1	5
42929	26.6	94	NA	39	13	18	60	3.517	59.23	0.745	214.1	18.7	11.4	2	2	17	2	13	NA	NA	1.06	2	NA	3166	102.04	398.66	171.59	20.4	138.84	2.53	247.4	2.5	84.3	5	NA	NA	NA	NA	1	NA	5
42930	15.4	115	NA	NA	NA	NA	NA	NA	NA	NA	NA	19.38	14.1	NA	1	11	1	4	NA	NA	0.73	2	NA	1410	78.96	152.6	58.83	7.8	53.54	4.28	4.8	4.1	41.5	NA	NA	NA	NA	NA	1	NA	NA
42932	27.7	134	1	41	22	31	50	4.344	80.44	1.75	208.2	23.17	14.8	2	2	42	3	NA	5	1	5	2	0	2420	89.13	323.02	123.87	18.4	90.2	5.56	24	4.6	77	5.6	NA	2	2	2	1	2	8
42933	4.6	66	NA	NA	NA	NA	NA	NA	NA	NA	NA	15.18	13.5	NA	2	10	1	5	NA	NA	1.74	2	NA	NA	NA	NA	NA	NA	NA	NA	NA	NA	NA	NA	NA	NA	NA	NA	1	NA	NA
42935	1.3	15	1	44	34	34	72	7.008	63.65	2.055	273.6	28.31	14.5	1	2	59	3	NA	5	1	5	2	0	1987	51.3	269.68	146.18	21.2	84.26	3.13	48.2	3.8	100.1	5.3	NA	2	2	2	1	1	5
42936	43.1	32	NA	NA	NA	NA	NA	NA	NA	NA	NA	26.25	13.4	NA	2	11	1	4	NA	NA	2.28	2	NA	1975	65.72	242.45	132.88	12.3	85.66	3.59	227	6.9	56.2	NA	NA	NA	NA	NA	1	NA	NA
42937	18.2	416	1	43	21	22	84	4.939	90.17	5.577	350.9	32.26	15.8	2	1	22	1	NA	3	5	1.28	2	0	2465	55.94	351.79	153.74	16.8	94.53	2.96	218.7	0.3	71.8	5.5	NA	2	2	2	1	1	6
42939	6.5	162	2	41	45	39	58	5.017	72.49	4.155	410.4	34.93	14.8	2	1	26	4	NA	3	1	1.66	2	0	2532	100.31	327.12	163.89	15	92.67	2.99	23.6	2.4	56.1	5.8	NA	2	2	2	3	2	4
42940	3.1	72	1	42	14	17	71	4.112	72.49	1.581	232	25.02	15.6	2	2	71	3	NA	2	4	0.69	2	1	979	46.96	178.81	107.9	19.6	13.35	4.14	94.9	4.1	76.8	5.9	5.718	1	2	2	2	1	5
42941	4.7	73	2	47	16	21	61	5.922	81.33	2.676	249.8	28.34	15.6	2	2	70	3	NA	3	1	1.42	2	0	827	34.98	104.66	63.25	8.4	32.66	7.95	47.5	6.9	49.6	5.2	NA	1	2	2	1	2	6
42944	6.7	82	NA	NA	NA	NA	NA	NA	NA	NA	NA	17.82	12.9	NA	2	11	4	5	NA	NA	4.83	2	NA	2680	81.76	377.68	220.74	11.5	97	7.96	66.9	5.6	65.1	NA	NA	NA	NA	NA	1	NA	NA
42945	10.9	88	NA	NA	NA	NA	NA	NA	NA	NA	NA	14.57	13.7	NA	1	6	3	1	NA	NA	1.16	2	NA	1600	49.96	207.5	63.94	22.5	68.99	2.71	50.2	5	209.7	NA	NA	NA	NA	NA	1	NA	NA
42946	7.1	82	1	38	23	25	85	4.034	97.24	1.14	333.1	21.84	13.1	2	1	67	4	NA	3	2	2.42	2	0	1476	35.17	222.66	110.56	13.1	51.57	1.49	111.1	3.4	69.9	5.6	NA	2	2	1	1	1	5
42947	3.2	38	1	44	19	20	84	6.465	89.28	1.976	386.6	21.11	14.5	1	1	66	3	NA	1	1	5	2	0	3118	121.23	329.2	75.05	11.6	113.78	4.26	30.1	7.9	30.9	5.7	NA	2	2	2	1	1	7
42948	376	251	1	43	56	30	93	4.396	81.33	1.761	356.9	32.93	15.9	2	1	41	3	NA	4	5	4.75	1	0	1605	51.12	174.2	76.57	10.6	56.5	5.49	81.8	3.4	40	6.7	8.271	2	2	2	1	2	8
42949	2.6	21	1	40	17	21	55	7.37	81.33	1.795	327.1	28.68	14.4	2	2	60	3	NA	4	1	5	2	0	1252	53.3	179.27	68.03	7.5	36.85	2.17	47.6	1.7	46.7	5.3	NA	2	2	2	1	2	7
42950	4.5	37	NA	40	27	19	66	5.069	66.3	1.998	315.2	36.25	14.3	2	2	40	3	NA	4	1	5	2	0	2976	158.35	331.43	110.49	32.9	116.15	4.21	50.9	2.1	76.2	5.4	NA	2	2	2	1	1	7
42951	15.5	126	NA	NA	NA	NA	NA	NA	NA	NA	NA	21.29	NA	NA	2	7	1	1	NA	NA	1.36	2	NA	1965	82.41	283.53	165.26	8.5	58.22	7.94	435.9	13	10.4	NA	NA	NA	NA	NA	1	NA	NA
42952	2.9	57	NA	NA	NA	NA	NA	NA	NA	NA	NA	19.36	NA	NA	1	11	3	4	NA	NA	3.54	2	NA	1758	86.23	211.61	85.98	8.9	63.17	5.27	8.9	0.8	12	NA	NA	NA	NA	NA	1	NA	NA
42953	1.8	53	1	45	19	20	53	8.146	68.95	2.371	321.2	24.43	14.1	2	2	31	3	NA	5	5	3.85	2	0	2022	56.94	272.3	125.69	48.3	87.61	0.42	165.6	3	593.7	5.4	NA	2	2	2	2	2	6
42954	4.6	74	NA	NA	NA	NA	NA	NA	NA	NA	NA	25.49	13	NA	2	10	2	3	NA	NA	0.94	2	NA	1783	64.55	220.51	127.41	6.2	72.46	4.52	60.4	8.9	48.3	NA	NA	NA	NA	NA	1	NA	NA
42956	111.7	108	NA	46	17	21	58	3.414	50.39	0.519	267.7	25.2	13.7	2	2	19	2	11	NA	NA	1.65	2	0	1699	112.49	168.52	98.76	4	63.53	6.19	10.9	0.7	30.4	4.5	4.774	NA	NA	NA	3	NA	6
42957	7.5	37	NA	NA	NA	NA	NA	NA	NA	NA	NA	17.61	13.6	NA	1	8	1	2	NA	NA	3.13	2	NA	1896	42.82	333.06	210.93	13.1	49.39	4.89	80.7	3.4	45	NA	NA	NA	NA	NA	1	NA	NA
42958	17.4	367	1	45	28	29	75	7.137	89.28	1.773	505.6	28.95	13.9	2	1	37	4	NA	4	1	1.85	2	0	1957	86.16	217.88	79.74	8.4	83.01	2.08	46.2	0.5	39.6	5.7	NA	2	2	2	2	2	5
42959	4.3	69	NA	NA	NA	NA	NA	NA	NA	NA	NA	18.03	14.4	NA	1	9	1	3	NA	NA	NA	2	NA	2207	80.42	274.24	132.91	8.8	86.37	8.33	29.4	10.7	26.1	NA	NA	NA	NA	NA	1	NA	NA
42960	3.3	80	1	44	15	20	79	7.68	81.33	1.569	315.2	24.75	14.7	2	2	59	3	NA	3	1	5	2	0	1193	50.21	118.96	72.83	11.7	60.96	2.09	51.6	0.7	96.3	5.5	5.329	2	2	2	2	2	8
42961	13.9	118	2	41	18	23	89	5.379	64.53	2.021	386.6	29.77	12.1	1	2	80	3	NA	1	2	2.59	2	1	1415	82.15	143.2	55.57	10.1	58.53	9.71	66.1	4.8	50.8	6.3	NA	1	2	2	1	2	10
42962	2.1	58	NA	48	23	27	75	4.267	61	0.745	291.5	22.57	14.5	2	1	18	3	11	NA	NA	NA	2	0	3965	155.1	517.43	170.88	46.9	73.08	10.52	112.9	8.9	240.5	5.2	NA	NA	NA	NA	2	NA	7
42963	374	229	NA	NA	NA	NA	NA	NA	NA	NA	NA	22.74	13.1	NA	2	11	1	5	NA	NA	5	2	NA	979	32.3	127.94	38.98	10.4	39.92	1.32	39.8	0.9	221.3	NA	NA	NA	NA	NA	1	NA	NA
42964	9.2	79	NA	NA	NA	NA	NA	NA	NA	NA	NA	40.13	NA	NA	1	10	1	5	NA	NA	1.01	2	NA	NA	NA	NA	NA	NA	NA	NA	NA	NA	NA	NA	NA	NA	NA	NA	1	NA	NA
42966	18.7	168	NA	NA	NA	NA	NA	NA	NA	NA	NA	15.71	NA	NA	2	9	2	3	NA	NA	1.17	2	NA	2196	46.95	348.64	179.72	11.7	69.91	2.87	56.3	4	23.1	NA	NA	NA	NA	NA	1	NA	NA
42967	20.9	291	NA	NA	NA	NA	NA	NA	NA	NA	NA	28.32	NA	2	2	19	1	15	NA	NA	NA	2	1	2057	79.43	270.54	111.79	19.6	76.38	9.96	133.4	6	104.8	NA	NA	NA	NA	NA	1	NA	5
42969	5.7	180	1	43	31	24	50	4.551	90.17	2.326	463.9	32.16	17.3	2	1	34	3	NA	5	1	0.5	2	0	3642	143.17	364.83	174.59	29	182.54	10.65	229.2	9.5	122.2	5.2	5.551	2	2	2	1	2	7
42971	8.4	162	NA	NA	NA	NA	NA	NA	NA	NA	NA	15.58	11.5	NA	1	10	2	4	NA	NA	0.34	2	NA	2891	102.14	363.15	171.44	18.1	117.1	8.06	212.4	9.5	70	NA	NA	NA	NA	NA	1	NA	NA
42972	21.9	163	NA	NA	NA	NA	NA	NA	NA	NA	NA	14.54	14.1	NA	1	10	3	3	NA	NA	0.75	2	NA	2177	46.27	384.31	305.34	14.3	53.38	4.67	255.7	3.2	25.3	NA	NA	NA	NA	NA	1	NA	NA
42973	2.6	56	1	43	15	22	72	3.801	74.26	1.321	214.1	23.96	13.7	1	2	37	3	NA	3	1	3.54	3	0	1577	19.58	279.17	202.28	5.7	34.16	0.78	12.5	0.2	12.1	5.8	6.828	2	2	2	1	1	8
42974	2.8	58	1	48	58	31	63	4.215	97.24	2.969	553.2	30.12	15.4	1	1	37	3	NA	2	1	0.57	2	0	1061	38.01	101.49	22.46	15.2	50.03	1.44	203.8	1.9	603.6	5.2	NA	2	1	2	1	1	8
42975	6.4	97	1	41	18	26	79	4.474	90.17	3.353	249.8	25.78	14.4	2	1	80	3	NA	3	2	2.76	2	0	1714	64.86	236.02	97.07	10.1	58.38	9.25	13.8	9.6	23.8	5.4	NA	1	2	2	1	2	7
42977	5.6	196	1	38	13	18	75	5.146	73.37	0.869	255.8	26.52	10.3	2	2	38	2	NA	3	1	1.06	2	0	701	23.37	93.39	30.05	5.7	24.42	1.43	173.7	0.9	5.7	5.4	NA	2	2	2	1	2	7
42978	27.3	198	2	44	22	25	65	3.698	196.25	2.495	309.3	26.35	12.3	1	1	79	3	NA	1	1	1.1	2	0	2062	60.53	353.47	201.63	17.1	50.28	2.7	178.3	1.5	57.8	5.3	NA	1	2	2	1	2	4
42979	9.5	125	1	45	35	21	66	4.603	81.33	1.152	356.9	28.02	16.3	2	1	44	1	NA	2	1	0	2	0	2136	72.75	312.16	133.32	31.2	69.35	2.74	173.4	4.3	71.3	5.2	5.995	2	2	2	1	2	6
42980	0.9	20	NA	48	25	18	363	5.017	90.17	3.218	458	23.02	14.1	NA	1	14	4	9	NA	NA	1.69	1	NA	2265	77.15	301.14	134.34	22.5	86.84	3.38	111.1	7.3	97.3	14.1	NA	NA	NA	NA	1	NA	NA
42981	6.3	109	1	44	18	23	74	4.991	81.33	2.055	339	28.62	14.8	2	2	65	1	NA	2	1	NA	2	0	835	36.25	89.91	15.38	12.2	38.14	1.82	20.2	1.1	23.5	5.5	6.717	2	2	2	1	1	8
42982	0.9	52	1	42	34	35	56	4.913	90.17	1.524	321.2	23.97	14.4	2	1	58	3	NA	4	1	5	2	0	4334	151.81	469.65	140.94	61.5	145.52	5.44	144.6	2.3	83.7	5.4	NA	2	2	2	2	2	6
42983	3.4	81	NA	38	14	19	219	3.388	51.27	0.474	261.7	18.04	12.9	NA	1	14	4	7	NA	NA	3.22	2	NA	1859	94.38	236.03	66.51	11.4	59.23	16.09	37.2	2.1	22.7	5.6	4.94	NA	NA	NA	1	NA	NA
42984	7.1	258	1	49	23	24	65	5.56	81.33	1.682	321.2	25.41	17.7	2	1	28	1	NA	1	6	0.58	2	0	1403	95.28	142.29	55.24	9.7	52.5	9.13	0	12.4	24.8	4.8	5.607	2	2	2	3	1	7
42985	18.7	127	2	42	19	19	86	4.836	90.17	1.434	345	25.75	16.3	1	1	63	3	NA	2	1	0.95	1	0	2417	17.23	564.42	507.44	9.8	19.05	0	10.1	0	104.6	7.8	NA	1	2	2	1	1	8
42986	4.9	177	NA	41	26	31	73	3.517	71.6	0.361	309.3	29.75	12.2	2	2	32	4	NA	4	6	1.27	2	0	893	14.8	166.51	73.68	8.9	19.96	0	72.4	0	9.1	5.2	4.774	2	2	2	1	2	5
42987	0.6	27	1	36	24	27	80	4.396	81.33	1.524	350.9	32.38	10.6	1	2	61	3	NA	5	1	4.38	2	0	2869	66.14	338.36	200.44	16.7	139.55	1.77	91.7	2	151.9	5.4	NA	1	2	2	2	1	7
42988	34.6	136	NA	NA	NA	NA	NA	NA	NA	NA	NA	15.09	13.5	NA	1	9	3	3	NA	NA	0.88	2	NA	1235	19.17	252.02	153.47	8.3	17.83	8.03	44.6	8	28.9	NA	NA	NA	NA	NA	1	NA	NA
42989	4.7	133	NA	43	46	85	217	4.189	72.49	0.994	255.8	18.4	14.7	NA	1	12	1	6	NA	NA	NA	2	NA	1467	51.14	224.98	176.64	5.4	42.32	4.81	23.1	4.7	10	5.5	NA	NA	NA	NA	1	NA	NA
42991	5.6	100	1	36	13	17	44	4.267	43.32	1.468	202.2	36.1	11.8	2	2	30	1	NA	1	4	1.93	1	0	1992	61.85	299.56	120.13	15.9	64.12	14.41	140.3	4.6	47.8	5.8	5.551	2	2	2	3	2	8
42992	144.5	193	NA	NA	NA	NA	NA	NA	NA	NA	NA	28.83	NA	NA	2	12	4	6	NA	NA	3.07	2	NA	1686	48.32	204.78	69.18	7.2	76.42	2.66	46.1	0.6	46.5	NA	NA	NA	NA	NA	1	NA	NA
42993	39.9	124	1	43	21	21	84	5.974	160	3.782	547.2	33	14.6	1	1	55	2	NA	3	1	2.36	2	0	7324	278.52	539.79	66.17	12.1	187.15	20.61	10.8	18.9	75.2	5.3	NA	2	2	2	1	1	8
42996	11.6	107	NA	47	27	39	175	4.629	30.06	0.813	220.1	13.59	10.8	NA	2	12	5	5	NA	NA	0.06	2	NA	1236	36.03	232.02	84.08	13.5	19.47	1.99	47.9	3.3	15.4	4.8	NA	NA	NA	NA	1	NA	NA
42997	2.9	71	1	47	20	28	57	4.448	90.17	0.971	333.1	22.18	16.6	2	1	32	3	NA	3	4	0.59	2	0	12823	415.93	1459.21	900.2	33.7	601.33	20.69	196.8	16.9	258.1	5.4	5.718	2	2	2	1	1	8
42998	6.4	162	NA	43	20	24	63	3.388	65.42	1.016	237.9	24.85	13.4	2	2	17	3	11	NA	NA	5	2	NA	1338	43.89	143.97	50.62	9.8	66.67	4.01	58.6	4.6	19.9	5.4	4.774	NA	NA	NA	3	NA	7
43001	6.8	145	2	42	20	22	73	6.905	72.49	0.723	279.6	19.91	13.3	1	2	57	4	NA	4	2	1.17	2	0	949	100.13	53.37	26.83	2.4	35.05	1.26	6.6	1.2	37.6	5.9	5.662	2	2	2	3	2	8
43002	6.4	88	NA	NA	NA	NA	NA	NA	NA	NA	NA	15.48	13.8	NA	1	8	1	1	NA	NA	0.66	2	NA	1355	59.74	165.93	56.47	11.9	53.15	1.81	49.8	1.9	27.4	NA	NA	NA	NA	NA	1	NA	NA
43004	2	37	1	41	26	23	79	7.913	81.33	3.556	345	38.93	15.6	1	2	64	3	NA	1	1	1.62	2	0	2140	112.13	264.24	143.86	26.8	78.19	11.21	46.9	12.5	34.7	5.6	NA	2	2	2	1	2	7
43005	2.2	21	1	39	15	31	83	4.81	66.3	1.987	303.3	25.19	12.8	1	2	80	3	NA	2	2	0.14	2	0	NA	NA	NA	NA	NA	NA	NA	NA	NA	NA	6.1	6.328	1	2	2	1	7	6
43007	5.5	29	2	46	79	51	94	5.508	81.33	3.861	428.3	23.74	16.8	2	1	47	5	NA	5	1	5	2	0	2002	86.58	332.63	133.5	23.6	41.4	0.98	67.7	1	44	5.3	NA	2	2	2	1	2	6
43008	15.7	130	NA	43	17	16	53	4.836	45.97	2.247	226	41.08	13.9	2	2	31	3	NA	4	1	2.9	2	0	3863	212.32	290.1	76.54	17.5	205.43	5.93	16.7	1.9	73.6	4.9	NA	2	2	2	1	2	6
43009	5.3	103	NA	45	42	22	147	2.922	63.65	0.7	505.6	40.68	15.1	2	1	16	3	8	NA	NA	0.9	2	NA	4944	162.96	759.8	405.56	32.1	147.84	7.51	559.5	7.9	288.5	5	5.551	NA	NA	NA	1	NA	7
43010	17.3	258	NA	46	10	21	117	4.267	81.33	0.914	267.7	16.67	15.9	2	1	19	4	11	NA	NA	1.18	2	0	5775	198.69	736.19	295.07	22.1	225.49	5.54	5.8	2.2	124.6	5.4	5.218	NA	NA	NA	1	NA	6
43011	3.8	154	NA	38	17	24	70	2.819	83.98	0.474	339	22.15	14.6	1	1	19	4	13	NA	NA	2.17	2	0	3444	114.43	458.09	252.18	16.3	132.44	7.64	226.7	0.9	88.5	6	NA	NA	NA	NA	1	NA	5
43012	9.4	108	NA	44	17	28	118	2.715	54.81	0.565	255.8	18.74	12.8	NA	2	13	1	6	NA	NA	1.45	2	NA	2151	82.07	282.42	132.44	10.9	78.91	4.45	48	5.6	38.4	5.2	NA	NA	NA	NA	1	NA	NA
43014	60.7	162	NA	NA	NA	NA	NA	NA	NA	NA	NA	14.03	13	NA	2	10	1	4	NA	NA	0.91	2	NA	2129	66.94	303.56	159.6	19.3	74.55	4.61	95.3	8.7	30.2	NA	NA	NA	NA	NA	1	NA	NA
43015	NA	NA	9	47	26	29	71	4.293	104.31	1.118	463.9	25	14.7	1	1	80	3	NA	3	5	1.92	3	0	2310	83.78	262.14	121.03	14.3	107.17	5.63	22.6	4.1	31.1	6.7	6.994	1	1	2	2	2	8
43016	0.6	14	1	48	13	15	55	5.353	75.14	1.626	226	21.92	13.2	1	2	73	3	NA	3	1	2.1	2	0	1098	63.94	120.71	34.93	11.7	41.42	2.94	43.4	1.9	107.8	5.4	5.218	1	2	2	1	1	7
43017	2.4	64	1	42	17	20	84	6.129	78.68	2.879	380.7	NA	14.7	2	2	55	3	NA	3	3	1.15	2	1	907	43.67	93.46	72.15	4.9	42.24	2.66	29.7	5	21.5	5.9	NA	1	2	2	3	1	5
43018	3	46	2	43	51	61	122	5.689	63.65	0.881	374.7	35	16.1	1	2	68	1	NA	1	5	0.7	2	0	1563	53.16	220.14	99	14.5	52.75	2.1	78.6	5.2	31.8	5.9	5.607	1	2	2	2	2	5
43019	68.1	69	1	43	63	30	88	3.801	147.63	5.566	327.1	30.22	14.3	1	1	60	3	NA	1	3	1.46	1	0	2352	104.64	264.31	90.26	13.2	98.6	5.17	152.3	8.4	50.6	12.1	26.09	2	2	2	1	2	8
43020	27.8	81	1	45	25	28	62	5.948	63.65	4.347	291.5	34.33	14.1	1	2	80	3	NA	2	2	NA	2	0	1456	54.89	182.6	70.66	18.2	59.07	2.28	62.4	2.5	53.8	5.1	NA	1	2	2	1	1	5
43021	6.8	269	NA	49	27	27	127	3.155	83.98	1.039	410.4	31.1	15.4	NA	1	15	3	9	NA	NA	4.72	2	NA	1431	34.31	173.35	86.69	7.6	68.98	1.18	19.2	1	30.9	5.2	NA	NA	NA	NA	3	NA	NA
43022	1187	316	2	40	14	18	73	5.431	63.65	1.208	315.2	25.45	10	1	2	46	4	NA	2	3	0.8	2	0	2106	56.57	198.41	125.7	6.2	123.9	1.99	20.9	1.4	110.8	6	NA	2	2	2	1	1	8
43023	12.8	168	2	40	31	27	76	4.758	72.49	5.34	356.9	31.71	16.3	1	2	61	1	NA	3	1	4.75	2	0	1297	33.99	129.81	78.48	10.4	41.04	2.16	32.8	4.1	59	5.7	NA	2	2	1	1	2	6
43024	9.5	106	1	41	29	29	79	6.543	45.08	2.608	279.6	30.56	14.1	1	2	50	2	NA	4	1	5	2	1	2679	85.82	254.15	109.39	12.6	148.64	5.12	28.6	4.8	306.8	5.6	5.384	1	2	2	3	1	7
43025	22.3	59	1	39	23	28	85	5.612	81.33	0.948	339	25.11	14.1	1	2	80	3	NA	4	2	0.88	2	0	1330	36.75	129.59	55.76	8.7	46.24	1.27	0.1	1.3	8.4	5.9	6.273	1	2	2	1	1	7
43026	93.2	129	1	45	102	60	118	4.681	45.97	2.495	279.6	34.37	12.9	2	2	38	1	NA	2	6	1.45	2	0	2428	86.37	285.1	110.54	22.7	109.67	4.89	214.8	4.2	111	6	NA	2	2	2	1	2	8
43027	1.1	13	NA	NA	NA	NA	NA	NA	NA	NA	NA	13.11	12.7	NA	2	9	2	3	NA	NA	NA	2	NA	NA	NA	NA	NA	NA	NA	NA	NA	NA	NA	NA	NA	NA	NA	NA	1	NA	NA
43028	20.1	119	NA	NA	NA	NA	NA	NA	NA	NA	NA	21.4	NA	NA	1	11	3	4	NA	NA	3.13	2	NA	1970	93.96	145.03	71.26	6.4	113.66	7.67	31.2	4.9	53.7	NA	NA	NA	NA	NA	1	NA	NA
43029	22.4	46	1	NA	NA	NA	NA	NA	NA	NA	NA	27.28	NA	1	1	80	2	NA	5	1	2.05	2	0	1486	49.34	181.39	76.4	22.2	58	8	167.7	3.2	195.4	NA	NA	1	2	2	1	1	8
43030	32.3	117	1	41	17	22	66	5.767	91.05	2.043	511.5	30.89	16.2	1	1	72	3	NA	3	3	1.15	2	0	2329	86.44	205.98	80.96	9.6	78.93	4.4	33.9	9.2	76.2	6	5.662	2	2	2	3	2	8
43031	7.3	10	2	35	24	33	135	4.732	80.44	1.321	309.3	19.5	14.9	2	2	80	1	NA	1	3	3.43	2	0	843	24.48	159.08	56.09	13.7	12.91	0.63	105.8	1.6	123.4	5.8	5.884	1	2	2	1	2	8
43032	7.4	158	1	43	47	32	75	4.629	72.49	3.511	333.1	40.87	17.1	2	1	26	3	NA	4	1	0.87	2	0	5436	198.55	686.08	446.83	15.8	219.89	8.02	59.3	8.1	149.2	5.1	NA	1	2	2	3	1	7
43035	18.2	266	NA	46	16	23	85	3.491	45.97	0.474	309.3	29.24	14.4	2	2	16	1	10	NA	NA	3.2	2	NA	NA	NA	NA	NA	NA	NA	NA	NA	NA	NA	4.9	5.551	NA	NA	NA	1	NA	8
43036	2.8	81	2	38	23	20	109	6.594	81.33	1.4	529.4	64.8	13.5	1	2	56	4	NA	4	3	1.69	2	0	945	28.16	148.37	77.71	7	28.86	1.16	15.5	1.1	20.7	6.6	7.161	2	2	2	1	2	6
43037	10	227	1	43	12	21	56	5.612	90.17	0.79	178.4	32.55	12.7	2	2	28	4	NA	3	5	0.73	2	1	1686	52.49	241.75	135.14	9.7	58.28	8.46	145.1	4.6	23	5	NA	2	2	2	1	2	8
43041	4.7	95	1	38	21	20	40	5.482	63.65	3.139	315.2	28.76	14.8	2	2	32	3	NA	2	5	1.45	2	0	1264	39.81	220.98	137.52	5.1	27.49	2.23	4.7	0.6	6.8	4.8	NA	2	2	2	3	1	6
43042	7.6	117	NA	42	16	22	104	4.551	63.65	0.44	327.1	28.06	12.3	NA	2	12	3	6	NA	NA	4.31	2	NA	1762	60.59	200.94	121.35	5	81.6	4.33	9.8	0.7	34.4	5.1	NA	NA	NA	NA	1	NA	NA
43044	5.7	99	1	49	13	14	42	3.905	58.34	0.914	237.9	23.46	13.8	2	2	28	3	NA	5	1	3.98	2	0	3663	86.7	351.11	232.06	9.5	134.92	2.34	44.8	2	92.3	4.9	4.108	2	2	2	1	1	7
43046	4.5	65	NA	NA	NA	NA	NA	NA	NA	NA	NA	19.32	13.8	NA	2	10	3	3	NA	NA	1.24	2	NA	1039	35.2	129.48	63.91	4.3	43.08	2.71	8.7	4.7	13.7	NA	NA	NA	NA	NA	1	NA	NA
43047	86.2	55	2	42	35	34	194	3.077	187.41	0.847	523.4	22.15	12.6	9	2	71	5	NA	3	2	NA	1	0	1588	49.03	197.84	38.77	14.7	67.62	3.26	17.9	1.2	32.9	7.1	NA	1	1	2	1	1	6
43048	3.5	75	NA	39	18	27	86	4.939	81.33	1.784	345	30.63	12.6	2	2	16	4	12	NA	NA	NA	2	NA	2290	68.37	373.36	271.93	14.4	61.81	9.13	175	6.3	21.9	4.7	6.606	NA	NA	NA	1	NA	6
43049	8.1	19	2	38	11	14	150	4.293	67.18	1.073	327.1	40.26	13.1	1	2	73	4	NA	2	2	1.1	2	0	1109	40.13	133.46	75.63	3.9	47.24	3.2	33.6	2.7	98.4	6	NA	1	2	2	3	2	6
43050	14.1	58	NA	42	16	22	44	7.318	57.46	1.095	214.1	27.67	10.7	2	2	44	4	NA	3	1	3.57	2	0	2439	60.66	283.83	159.85	8.4	120.53	2.29	50.3	2.8	85.6	6.1	NA	2	2	2	1	2	6
43051	3.4	121	1	39	15	19	76	4.965	53.92	1.558	297.4	36.24	12.6	1	2	46	4	NA	2	5	NA	2	0	1404	45.14	182.78	97.5	10.2	56.72	1.06	120.4	0.8	47.7	5.7	NA	1	2	2	1	2	6
43052	14.9	347	NA	49	22	24	180	3.439	81.33	0.666	493.7	27.11	16	NA	1	14	2	8	NA	NA	1.16	2	NA	1066	59.58	131.5	94.63	12	35.2	2.44	202.4	4.6	38.5	5.4	NA	NA	NA	NA	1	NA	NA
43053	3.7	101	NA	46	43	33	52	7.861	81.33	2.743	392.6	29.37	16	2	1	46	1	NA	5	5	1.47	2	0	1426	58.73	121.28	29.82	8.7	72.64	1.73	13.1	3	29.7	5.3	NA	2	2	2	1	1	6
43055	8.9	68	NA	41	17	21	131	3.336	54.81	0.677	321.2	20.96	12.9	NA	2	15	3	8	NA	NA	1.9	2	NA	1663	74.38	205.85	80.51	10.3	62.07	3.66	58.1	0.6	154.7	4.9	NA	NA	NA	NA	1	NA	NA
43056	15.4	78	2	38	17	18	63	4.112	54.81	1.648	279.6	29.05	12.6	2	2	37	1	NA	1	1	0.9	2	0	2202	80.36	306.51	94.96	19.4	75.2	3.55	12.5	0.4	43.1	5.3	5.384	2	2	2	1	2	8
43058	3.1	60	NA	NA	NA	NA	NA	NA	NA	NA	NA	18.57	13.5	NA	2	8	1	2	NA	NA	1.16	2	NA	942	57.99	121.21	54.98	13.4	27.59	2.4	88.1	4.3	20	NA	NA	NA	NA	NA	1	NA	NA
43060	7.7	202	1	45	21	23	75	5.456	73.37	3.24	392.6	25.28	15.3	2	1	39	3	NA	5	3	5	2	1	3184	72.83	467.3	200.73	42.2	120.09	2.09	272.3	3.8	353.9	4.7	NA	2	2	2	1	2	7
43062	6.1	82	1	48	31	27	55	4.991	81.33	2.868	345	25.9	15	2	1	44	3	NA	5	1	5	2	0	1843	114.02	153.46	51.23	14.1	75.42	3.29	114.1	2.8	54.4	5.2	NA	2	2	2	1	2	7
43063	2610	216	1	42	37	33	65	7.189	90.17	2.439	362.8	NA	14.3	2	1	66	2	NA	1	3	0.59	1	0	1724	62.07	258.91	124.15	7.8	51.56	4.65	134.5	9.7	101.9	5.4	NA	2	1	2	1	1	6
43064	NA	NA	NA	NA	NA	NA	NA	NA	NA	NA	NA	26.66	NA	2	2	33	3	NA	4	1	0.8	2	0	1221	28.32	258.86	199.26	3.3	13.29	6.13	24.1	4.9	2.4	NA	NA	2	2	2	2	1	5
43065	4.6	44	2	39	16	20	59	4.138	37.13	0.452	232	28.22	11.9	2	2	33	1	NA	4	5	5	2	0	1436	64.19	178.23	48.83	9.5	51.55	4.14	30.8	4.7	57.3	5.1	5.329	2	2	2	1	2	6
43067	3.4	96	1	39	28	28	63	4.112	53.04	0.373	273.6	27.73	10.9	2	2	30	1	NA	4	5	3.82	2	0	1440	30.75	216.51	107.01	11.8	53.5	1.44	64.1	2.9	120.2	5.7	4.996	2	2	2	1	1	6
43069	12.7	193	NA	NA	NA	NA	NA	NA	NA	NA	NA	13.99	14.8	NA	2	10	4	3	NA	NA	3.49	2	NA	1369	61.56	171.32	92.16	11	51.19	3.14	260.9	4.3	282.1	NA	NA	NA	NA	NA	1	NA	NA
43070	8.8	121	NA	47	17	19	296	3.155	63.65	0.926	339	21.97	14.7	NA	1	14	3	8	NA	NA	5	2	NA	3378	106.32	502.94	255.15	18.2	108.73	12.19	60	6.8	64.2	5	5.551	NA	NA	NA	1	NA	NA
43071	11.1	128	1	46	26	23	66	5.844	64.53	1.581	232	29.64	14.8	2	1	40	2	NA	1	6	2.29	2	0	2829	113.7	283.77	27.16	22.4	136.43	6.15	26.9	5.3	74.1	5.6	NA	2	9	2	1	2	7
43072	12.9	158	NA	NA	NA	NA	NA	NA	NA	NA	NA	22.11	13	NA	1	7	1	1	NA	NA	0.7	2	NA	1039	55.62	134.7	91.19	3.4	31.23	4.09	2.8	8.1	7.7	NA	NA	NA	NA	NA	1	NA	NA
43073	10.2	123	1	43	17	22	106	4.474	86.63	1.332	392.6	26.23	15.2	2	1	75	3	NA	3	1	1.57	2	0	1994	109.83	181.94	44.96	11.9	80.58	5.96	90.5	1.9	37.2	5.5	5.829	1	2	2	1	1	7
43074	4	107	1	44	24	24	81	6.698	81.33	1.332	356.9	24.03	17	2	1	43	3	NA	4	1	1.99	2	0	3728	88.72	286.63	32.09	4.7	118.01	4.9	0.1	2.8	22.8	5.7	5.773	2	2	2	3	1	7
43075	13.9	222	NA	NA	NA	NA	NA	NA	NA	NA	NA	24.68	12.8	NA	2	10	1	4	NA	NA	0.88	2	NA	NA	NA	NA	NA	NA	NA	NA	NA	NA	NA	NA	NA	NA	NA	NA	1	NA	NA
43076	NA	NA	NA	NA	NA	NA	NA	NA	NA	NA	NA	28.36	NA	2	1	18	3	13	NA	NA	1.45	2	0	NA	NA	NA	NA	NA	NA	NA	NA	NA	NA	NA	NA	NA	NA	NA	1	NA	6
43077	8.3	126	1	43	25	26	84	6.646	90.17	2.789	428.3	32.22	12	1	2	62	1	NA	2	3	0.95	2	0	645	23.46	97.56	61.15	7.4	19.62	1	94.5	3.2	15.5	6.5	NA	2	2	2	1	2	6
43078	8.8	216	1	42	13	25	65	4.862	93.7	1.705	446.1	27.89	14.3	2	1	44	3	NA	3	1	5	2	0	3577	122.72	491.24	250.32	23.9	130.77	7.36	57.9	5.4	49.4	5.5	NA	2	2	2	3	1	8
43079	9.2	82	1	45	34	35	72	4.138	90.17	1.14	309.3	27.28	15.1	2	1	68	3	NA	5	3	4.9	2	0	1756	84.98	256.75	109.9	13.6	37.3	4.12	43.9	3.4	280.9	5.6	NA	2	2	2	1	2	7
43080	1.2	23	NA	43	25	24	50	5.431	81.33	0.779	255.8	22.38	13.1	1	2	80	3	NA	5	1	2.19	2	0	NA	NA	NA	NA	NA	NA	NA	NA	NA	NA	5.6	4.552	2	2	2	1	2	8
43082	19.2	34	NA	NA	NA	NA	NA	NA	NA	NA	NA	14.86	11.6	NA	2	6	2	2	NA	NA	NA	2	NA	3792	74.84	706.38	501.02	16.6	78.35	6.09	439.3	10.6	31.3	NA	NA	NA	NA	NA	1	NA	NA
43083	5.9	116	NA	NA	NA	NA	NA	NA	NA	NA	NA	16.29	NA	NA	2	12	3	6	NA	NA	5	2	NA	1908	67.13	234.41	93.24	10.5	77.45	2.99	11.9	5.2	47.4	NA	NA	NA	NA	NA	1	NA	NA
43084	18.8	98	1	42	22	21	89	3.414	101.66	2.213	410.4	32.06	14.2	1	1	68	3	NA	3	5	1.83	2	0	2718	123.94	242.32	113.6	14.1	140.32	7.43	107.2	11	114.1	5.9	NA	1	2	2	1	1	7
43085	16.1	166	NA	42	40	37	63	5.017	92.82	1.976	291.5	30.04	14.5	2	1	73	4	NA	2	1	2.54	2	0	3238	66.31	465.51	345.19	12.3	128.19	3.3	215.8	3.1	71	6.4	NA	2	2	2	3	1	6
43086	5.4	89	1	42	17	21	57	5.612	72.49	0.903	243.9	24.91	14	2	2	42	3	NA	5	1	5	2	0	2027	71.45	246.64	104.08	10.5	71.25	6.51	42	8.8	59.1	5.2	4.385	2	2	2	1	2	9
43087	16.4	244	1	40	19	21	58	4.577	72.49	1.931	327.1	27.45	13.7	2	2	39	5	NA	5	1	5	2	0	1174	59.91	174.29	74.92	11.9	29.48	12.94	54	8	49.5	5.5	NA	2	2	2	1	2	3
43088	8.2	34	NA	NA	NA	NA	NA	NA	NA	NA	NA	18.28	12.9	NA	1	10	4	2	NA	NA	1.94	2	NA	NA	NA	NA	NA	NA	NA	NA	NA	NA	NA	NA	NA	NA	NA	NA	1	NA	NA
43089	4.8	72	2	32	14	22	96	7.086	40.66	3.116	333.1	25.56	12.5	2	2	29	5	NA	5	1	3.3	2	0	2455	59.26	411.08	183.14	32.3	72.73	4.54	370.8	4.7	487.1	5.2	NA	1	2	2	2	2	6
43090	53.4	106	NA	NA	NA	NA	NA	NA	NA	NA	NA	20.21	12.9	NA	2	9	1	3	NA	NA	0.7	2	NA	1684	60.32	238.12	129.74	6.5	55.19	3.86	161.6	2.4	19.9	NA	NA	NA	NA	NA	1	NA	NA
43091	6.2	73	2	44	36	39	148	4.474	63.65	0.7	309.3	31.91	13.7	2	2	47	1	NA	4	1	1.45	2	0	259	12.02	28.11	6.19	1.5	10.82	0.71	0.4	0.8	5.5	5.4	5.662	2	2	2	1	2	6
43092	19.4	52	1	40	17	15	57	5.017	54.81	2.45	333.1	31.11	NA	1	2	48	5	NA	4	3	0.58	2	0	1464	62.99	243.45	59.22	23.4	29.37	1.52	97.9	0.6	43.1	5	5.218	2	2	2	1	2	5
43093	1.8	37	2	42	17	19	73	5.301	53.04	1.118	291.5	32.84	14	2	2	57	1	NA	3	1	NA	2	0	1948	98.41	242.41	116.05	20.2	66.54	4.97	254.4	4.7	73.8	5.8	NA	2	2	2	1	2	7
43095	6.5	93	1	46	33	30	79	7.008	72.49	2.303	321.2	26.31	15.5	2	1	33	1	NA	4	6	4.37	2	0	3449	169.43	298.64	169.61	20.9	106.96	70.25	118.4	1.9	36	5.4	NA	2	2	2	2	1	7
43096	5.5	117	1	43	27	21	77	7.112	68.07	2.924	226	24.66	15.8	2	1	50	3	NA	4	1	5	2	0	2018	101.54	208.24	116.73	15.6	78.22	4.72	178.6	1.4	247	5.2	NA	2	2	2	3	1	7
43097	NA	NA	2	32	20	21	51	5.12	81.33	1.095	273.6	NA	14.7	1	2	80	3	NA	3	2	1.16	2	0	1644	97.62	159.3	97.55	3.6	69.73	1.46	6.6	1	28.9	5.9	5.884	1	2	2	1	2	8
43098	4.1	108	NA	43	30	79	94	3.931	81.33	0.621	469.9	26.26	13.7	2	1	18	3	12	NA	NA	4.01	2	0	1593	67.28	211.45	152.54	4.2	52.97	9.77	30.8	11.4	107.2	5.4	5.495	NA	NA	NA	3	NA	8
43099	4.3	62	2	37	29	28	56	4.293	83.98	3.172	339	27.53	14.1	2	1	70	3	NA	2	1	2.14	1	0	2167	85.81	234.65	90.51	17.9	100.8	8	47.4	4.8	210.5	9.6	NA	1	2	2	3	1	8
43100	3.1	67	1	43	48	34	49	5.275	77.79	1.039	350.9	30.62	14.7	2	1	38	3	NA	2	6	1.43	2	0	3540	103.74	404.91	139.04	24.8	169.77	5.44	18.9	9.3	69.1	5.2	NA	2	2	2	1	2	9
43105	7	20	NA	NA	NA	NA	NA	NA	NA	NA	NA	20.93	NA	NA	2	10	4	3	NA	NA	1.08	2	NA	1350	36.04	178.31	74.12	22.5	56.99	0.81	10.5	0.3	31.7	NA	NA	NA	NA	NA	1	NA	NA
43106	6.9	131	2	43	27	23	77	5.146	78.68	0.689	350.9	30.74	16.2	1	1	46	3	NA	1	1	0.07	2	0	2135	108.2	270.31	97.06	10.9	67.42	12.46	19.4	12.1	13	6.2	6.717	1	2	2	1	2	7
43109	164.5	238	NA	42	13	21	228	3.827	44.2	0.881	309.3	14.56	14.9	NA	1	14	3	8	NA	NA	3.71	2	NA	3566	140.29	437.7	153.69	16.4	140.71	8.6	1	8	69.1	5.5	5.218	NA	NA	NA	1	NA	NA
43110	8.8	155	NA	NA	NA	NA	NA	NA	NA	NA	NA	16.8	13.1	NA	1	10	2	3	NA	NA	2.86	2	NA	2116	59.8	307.68	182.11	19.3	77.34	7.04	62.2	8.7	24.1	NA	NA	NA	NA	NA	1	NA	NA
43111	5.6	108	2	39	26	20	91	4.862	63.65	4.279	315.2	34.02	14.6	2	1	62	2	NA	1	1	0.93	2	0	1806	56.35	237.44	119.89	9	71.19	2.75	60.5	2.7	62.2	5.8	7.05	2	2	2	1	1	3
43112	14.3	218	1	50	24	21	67	4.293	81.33	0.881	428.3	22.95	16.1	2	1	23	3	NA	2	6	1.57	2	0	4840	240.62	519.99	272.08	18.3	124.14	16.3	246.4	18	77.8	4.6	NA	2	2	2	1	1	6
43114	2.9	71	1	42	50	28	76	4.138	72.49	1.75	505.6	37.25	15.4	1	1	24	3	NA	4	5	0.7	2	0	4812	155.62	530.54	268.82	15.1	144.24	10.28	44.9	5.6	40	5.5	8.771	2	2	2	1	1	8
43115	7.1	89	1	42	26	25	138	7.086	143.21	2.168	362.8	23.18	12.7	1	2	80	3	NA	5	2	5	2	0	825	32.57	136.47	85.06	19.8	24.62	4.1	72.1	2.5	15.3	5.7	NA	2	2	2	1	1	8
43116	16.3	208	1	46	11	16	34	4.5	57.46	0.914	226	21.73	12.7	2	2	35	3	NA	3	5	1.65	2	0	1457	47.83	180.55	90.09	12.6	64.4	3.5	115.6	1.7	177.3	5.4	NA	2	2	2	3	2	8
43117	5.2	53	NA	46	18	17	65	4.939	52.16	0.79	285.5	19.7	14.2	2	2	33	3	NA	5	1	5	2	0	NA	NA	NA	NA	NA	NA	NA	NA	NA	NA	5.3	5.273	2	2	2	3	1	6
43119	6.2	213	1	44	23	16	40	5.146	72.49	0.847	345	38.2	15.2	1	1	39	3	NA	3	1	5	2	0	2957	84.77	299.43	135.32	9.1	160.17	5.8	7.2	5.8	59.7	5.3	6.273	2	2	2	3	2	6
43120	140.5	124	NA	NA	NA	NA	NA	NA	NA	NA	NA	20.61	14.5	NA	2	11	1	4	NA	NA	1.99	2	NA	1836	77.54	248.57	100.34	17.3	61.69	5.19	76.4	3.4	55	NA	NA	NA	NA	NA	1	NA	NA
43122	6.2	26	NA	NA	NA	NA	NA	NA	NA	NA	NA	25.86	12.8	NA	2	11	1	5	NA	NA	2.55	2	NA	2189	60.27	293.28	130.82	10.6	87.93	3.7	3	3.2	56.9	NA	NA	NA	NA	NA	1	NA	NA
43124	17.6	98	2	38	11	18	97	5.431	59.23	0.452	291.5	44.4	13.3	1	2	46	3	NA	2	2	1.15	2	1	1825	49.96	274.81	148.89	15.6	67.38	0.01	310.2	0.2	39.5	5.3	5.495	1	2	2	1	2	5
43125	4.4	64	NA	NA	NA	NA	NA	NA	NA	NA	NA	14.07	12.4	NA	2	7	4	1	NA	NA	2.91	2	NA	824	22.36	137.15	83.26	3.5	21.92	1.52	29.6	1.6	10.3	NA	NA	NA	NA	NA	1	NA	NA
43126	8.8	107	NA	45	15	23	368	4.06	54.81	0.644	303.3	17.7	15	NA	1	13	3	7	NA	NA	2.91	2	NA	2664	89.91	344.24	146.11	15.9	106.61	7.67	47	8.2	53.7	5.5	5.718	NA	NA	NA	1	NA	NA
43127	23.3	257	2	36	30	36	77	6.413	81.33	0.768	267.7	29.04	12.8	1	2	53	4	NA	4	1	0.97	2	0	5291	126.06	758.21	503.96	23	205.07	5.96	465.3	4.4	103.3	5.1	NA	1	2	2	3	2	6
43128	NA	NA	1	NA	NA	NA	NA	NA	NA	NA	NA	20.56	NA	1	1	61	4	NA	3	3	2.37	2	0	3377	133.03	371.23	179.93	22.5	157.52	6.49	232.5	3.4	42.9	NA	NA	1	2	2	1	1	6
43130	4.2	75	NA	NA	NA	NA	NA	NA	NA	NA	NA	19.22	NA	NA	1	8	5	2	NA	NA	2.17	2	NA	1397	41.19	226.6	66	5.1	34.98	5.83	273.9	7.4	28.4	NA	NA	NA	NA	NA	1	NA	NA
43131	23.4	105	1	39	25	25	59	5.198	79.56	10.082	446.1	33.9	17.2	1	1	64	3	NA	3	5	2.22	2	0	2365	73.36	271.95	90.9	19.5	78.14	1.86	82	2	59.9	5.7	NA	1	1	2	1	1	9
43133	1.9	74	1	42	24	26	74	6.724	107.85	3.127	362.8	28.45	15.8	1	1	46	3	NA	4	1	2.19	2	1	4281	268.41	440.28	304.73	13.9	160.77	23.57	16.3	46.4	42.3	5.7	5.662	1	2	2	3	1	8
43134	2.1	117	1	41	40	27	43	5.327	81.33	0.677	285.5	24.55	11.3	2	2	38	4	NA	4	1	3.94	2	0	3547	75.22	490.36	320.37	6.5	144.9	4.37	96.2	3.5	107.7	4.8	5.051	2	2	2	2	2	7
43136	207.5	120	NA	NA	NA	NA	NA	NA	NA	NA	NA	19	12.9	NA	2	7	2	1	NA	NA	1.95	2	NA	1167	25.46	177.6	82.8	9.5	41.08	2.36	11.4	2.2	14.7	NA	NA	NA	NA	NA	1	NA	NA
43137	9.6	49	NA	43	14	24	260	4.965	54.81	0.937	285.5	17.14	14.8	NA	1	15	1	9	NA	NA	1.16	2	NA	3260	101.79	526.1	271.48	16.4	87.75	16.76	105.3	14	42.6	4.9	5.773	NA	NA	NA	1	NA	NA
43138	10.3	33	1	34	47	93	122	3.414	63.65	0.79	350.9	25.35	15.1	2	1	46	4	NA	5	3	0.23	2	1	776	34.26	112.89	41.81	5.3	22.12	2.37	43.5	0.6	6.1	5	NA	2	2	2	1	2	2
43139	3.1	46	2	46	17	17	75	4.913	44.2	1.298	267.7	31.25	14.9	2	2	21	1	NA	3	5	1.15	2	0	1870	48.9	188.34	140.35	3.6	103.6	2.62	119.2	7.1	71.6	5.1	NA	2	2	2	3	2	8
43140	8.5	161	2	45	39	25	94	3.827	82.21	4.651	392.6	40.26	14.8	1	1	41	3	NA	3	1	3.57	2	0	2565	121.88	352.26	142.84	14.8	74.47	7.02	100.6	7.9	22.9	4.5	NA	2	2	2	1	2	8
43142	36.4	183	1	45	30	23	60	3.75	88.4	1.005	350.9	29.89	15.2	2	1	48	1	NA	2	1	2.26	3	0	1629	60.25	165.87	69.03	15.4	81.38	3.18	24	4.7	67	5.7	5.829	2	2	2	3	1	8
43143	NA	NA	2	NA	NA	NA	NA	NA	NA	NA	NA	NA	NA	1	2	80	4	NA	2	2	1.26	2	0	1927	76.34	226.63	88.45	15.3	82.11	5.85	142.3	4.6	320.8	NA	NA	1	2	2	1	2	7
43144	14.1	135	1	42	24	20	105	4.784	72.49	2.01	243.9	23.69	14.7	2	1	26	3	NA	4	5	1.18	2	0	3548	79.63	377.85	241.6	8.9	166.7	5.49	104.5	11.5	145.9	5.4	NA	1	2	2	3	1	99
43147	2.8	27	NA	44	13	21	243	3.982	45.97	0.508	315.2	16.6	14.3	NA	1	14	2	8	NA	NA	5	2	NA	2947	110.81	387.79	148.69	17	108.15	5.89	8.8	3.4	41.2	5.1	5.884	NA	NA	NA	1	NA	NA
43148	15.7	236	NA	44	17	21	79	5.017	54.81	0.813	202.2	22.77	14.4	2	2	16	3	8	NA	NA	0.58	2	NA	1445	37.4	243.64	161.22	11.7	41.2	1.52	60.4	0.9	43.6	5.2	5.051	NA	NA	NA	1	NA	8
43151	50.1	135	1	44	19	25	43	5.405	81.33	0.7	267.7	26.73	14.8	2	1	50	4	NA	3	3	5	1	0	4497	203.09	192.67	26.7	9.9	278.99	6.92	10.6	4.7	152.8	6.4	9.659	2	2	2	3	1	4
43153	74.5	127	1	39	16	20	69	5.612	84.86	1.49	440.2	31.98	14.7	1	1	64	4	NA	1	5	1.57	2	0	801	13.06	164.8	144.82	0.7	12.85	0.33	0.2	0.4	4.9	6.1	5.218	2	2	2	1	1	7
43154	4.7	43	1	37	22	20	67	4.551	59.23	1.614	243.9	22.69	13.6	1	2	52	2	NA	1	4	0	2	0	791	23.18	103.27	44.08	5.7	15.84	1.31	88.5	0.1	14.3	6	NA	2	2	2	1	1	8
43156	6.5	166	NA	40	22	25	73	4.189	63.65	0.948	493.7	38.37	NA	2	1	18	2	11	NA	NA	1.46	2	0	1783	98.56	202.28	74.69	7.7	63.28	2.04	153.1	0.7	67.6	5.4	NA	NA	NA	NA	3	NA	11
43157	468	212	1	NA	NA	NA	NA	NA	NA	NA	NA	35.86	NA	2	2	20	1	NA	4	1	NA	2	0	1341	29.37	266.36	197.44	5.3	21.4	1.27	14.1	0.2	52.4	NA	NA	2	2	2	1	1	6
43162	27.7	285	2	43	36	33	117	4.422	45.97	0.971	309.3	29.13	13.6	2	2	20	1	NA	2	5	0.62	2	1	671	15.19	135.45	86.55	6.8	9.89	0.94	88.7	4.6	2.7	5.3	NA	2	2	2	1	2	8
43165	21.7	210	1	38	10	15	60	4.526	56.58	1.095	214.1	25.05	12.7	2	2	49	3	NA	3	5	1.14	2	0	1578	43.52	219.48	116.8	4.9	58.58	5.41	22.6	1.8	82.1	5.2	5.495	2	2	2	3	1	8
43166	26.3	242	1	45	21	25	59	4.008	88.4	1.276	386.6	29.78	14.8	1	1	54	3	NA	5	1	5	2	0	2207	83.82	245.49	159.39	10.3	101.56	5.28	34.6	1.2	53.6	4.9	NA	2	1	1	1	2	7
43167	2.3	59	1	45	24	21	28	4.474	72.49	1.31	386.6	22.57	12.9	2	2	38	3	NA	5	1	1.83	2	0	2916	97.06	378.36	112.11	24.3	85.91	4.97	83.5	2.6	133.8	5.3	5.162	2	2	2	1	2	7
43168	202.5	138	1	44	15	20	80	4.319	72.49	1.773	398.5	30.78	13.3	2	1	78	1	NA	1	1	1.28	2	0	1147	28.62	176.65	119.6	5.7	37.56	1.62	19.9	1.4	21.6	6.6	6.384	1	2	2	1	1	7
43169	17.4	156	1	47	28	36	82	6.517	90.17	1.818	374.7	22.6	16.4	2	1	52	3	NA	4	1	3.65	2	0	2294	73.32	252.69	98.25	6.4	67.13	1.29	58.8	0.5	39	5.6	NA	2	2	2	1	1	5
43170	3.4	89	1	40	17	19	52	5.094	81.33	2.371	309.3	29.21	16.2	2	1	50	3	NA	5	1	5	2	0	3441	98.28	462.11	112.5	13.8	70.87	4.01	4.8	2.5	36.3	5	NA	2	2	2	1	1	6
43172	8.6	215	1	43	24	23	48	4.913	88.4	1.084	309.3	28.93	15.9	1	1	48	3	NA	5	1	5	2	0	3351	154.42	338.24	125.9	26.1	158.43	10.43	96.8	6.5	251.1	4.8	5.94	2	2	2	1	2	6
43173	15	294	1	48	33	39	96	6.491	106.96	2.653	416.4	30.49	NA	2	1	34	3	NA	9	5	NA	2	0	1756	104.42	200.99	146.79	1.4	51.81	5	0	1.6	4.2	5.9	NA	2	2	2	1	1	8
43174	7.5	92	2	44	41	36	98	7.163	72.49	10.816	416.4	30.42	15.5	2	1	49	5	NA	4	1	5	2	0	2234	96.65	238.88	141.54	6.8	99.16	5.2	59.6	1.5	32.4	5.5	NA	2	2	2	3	1	6
43175	10.1	207	1	39	28	25	73	3.207	72.49	0.587	356.9	27.75	14.8	2	1	39	1	NA	1	1	1.99	2	0	1695	72.32	284.71	34.38	32	33.35	0.4	94.8	0.1	52.6	5.3	NA	2	2	2	1	2	8
43176	7.9	138	2	39	8	16	43	5.637	45.97	1.253	202.2	32.52	13.6	2	2	36	3	NA	5	1	4.25	2	0	1622	80.11	204.38	95.28	9.4	55.58	1.78	151.7	1.3	41.2	5.5	NA	2	2	2	1	2	7
43177	6.3	197	2	43	28	27	77	7.836	73.37	14.575	297.4	26.45	15.7	2	1	36	3	NA	5	1	1.61	2	0	2541	92.85	308.61	208.39	18.4	109.55	7.26	47.7	23.6	114.8	5.2	5.44	2	2	2	1	1	7
43180	5.1	89	2	38	16	22	55	4.293	81.33	0.463	434.2	35.64	11.9	1	2	64	4	NA	4	3	4.96	2	0	1208	43.71	174.08	87.58	12.1	40.66	5.73	120.1	4.8	231.5	5.8	4.663	2	2	2	1	2	6
43185	1.9	54	1	44	27	42	52	4.189	51.27	1.727	243.9	20.59	15	2	1	77	3	NA	5	5	3.85	2	0	1711	60.19	165.94	83.54	8.8	69.95	2.5	56.6	4.2	59.1	5	NA	1	2	2	1	1	8
43186	5.9	109	1	41	27	23	89	4.681	65.42	1.942	327.1	32.72	14.5	1	1	67	3	NA	4	1	2.43	1	0	1776	74.28	234.59	101.62	29.9	70.68	4.16	16.9	5.4	53.3	5.8	6.384	2	2	2	3	1	8
43187	7	126	1	38	15	21	86	3.646	68.07	1.558	303.3	25.64	12.6	1	1	80	3	NA	5	2	5	2	0	1478	72.55	200.86	91.83	23.8	52.26	6.64	89.1	5.7	46.1	5.7	5.718	2	1	2	2	2	8
43188	8	181	NA	NA	NA	NA	NA	NA	NA	NA	NA	17.65	NA	NA	2	11	5	5	NA	NA	2.33	2	NA	2235	82.68	339.87	157.15	18	61.91	6.34	30.9	5	68.6	NA	NA	NA	NA	NA	1	NA	NA
43189	7.9	146	1	44	44	33	50	5.534	90.17	2.992	463.9	28.6	16.5	1	1	48	3	NA	5	6	5	2	0	1410	68.12	127.96	76.62	2.7	45.76	4.4	6.7	13.5	27.6	5.4	6.162	2	2	2	1	1	6
43190	7.6	121	1	40	18	19	53	6.103	63.65	1.219	279.6	25.11	15.9	2	1	53	1	NA	1	1	2.12	2	0	1518	96.82	138.03	38.63	9.1	37.44	4.84	63.7	1.3	38.5	5.4	5.218	2	2	2	3	1	7
43191	1.3	23	1	38	19	21	90	4.939	54.81	0.779	267.7	25.35	11.3	2	2	56	2	NA	1	3	NA	2	0	1572	88.13	147.55	61.12	7.4	68.77	5.19	6.7	8.8	38.3	5.6	5.94	2	2	2	1	2	6
43193	17.1	143	1	39	30	43	44	5.25	48.62	1.897	356.9	43.97	14.1	2	2	28	3	NA	5	1	4.55	1	0	2422	139.27	223.13	62.83	31.1	115.44	3.02	192.7	1.1	416.2	7.3	8.993	1	2	2	1	2	7
43194	17.1	152	NA	NA	NA	NA	NA	NA	NA	NA	NA	15.91	13.3	NA	2	8	1	2	NA	NA	0.64	2	NA	1477	60.09	237.6	110.35	13.4	35.06	5.52	280.5	5.7	16.7	NA	NA	NA	NA	NA	1	NA	NA
43195	1.7	43	NA	43	15	22	64	4.293	57.46	1.016	321.2	24.1	13.9	1	2	52	4	NA	5	5	1.66	2	0	NA	NA	NA	NA	NA	NA	NA	NA	NA	NA	5.8	5.495	2	2	2	1	2	10
43197	8.5	114	NA	NA	NA	NA	NA	NA	NA	NA	NA	22.92	12.6	NA	2	6	4	0	NA	NA	0.57	2	NA	1702	58.58	225.39	125.95	8.1	64.51	5.47	90.7	7.1	35.7	NA	NA	NA	NA	NA	1	NA	NA
43198	2.1	89	1	46	26	26	70	4.241	96.36	0.881	517.5	24.13	16.3	2	1	24	3	NA	4	5	1.73	2	0	1855	92.03	196.08	67.67	11	78.81	5.07	16.1	3.3	88.9	4.9	4.274	2	2	2	1	2	6
43199	4.5	95	1	38	17	17	61	3.414	47.74	0.497	184.4	18.76	13.1	2	2	22	1	NA	2	4	0.79	2	0	3689	111.92	315.38	132.75	15.7	223.27	4.58	108.4	0.6	562	5	4.496	2	2	2	1	1	7
43201	3.2	49	NA	41	12	19	67	4.784	45.97	0.835	255.8	21.9	12.9	2	2	16	3	9	NA	NA	1.86	2	NA	862	24.4	149.03	104.62	2.2	20.1	1.9	0.1	1.5	11.4	4.9	NA	NA	NA	NA	1	NA	8
43202	18.4	246	1	38	12	14	41	4.836	55.69	2.856	208.2	30.04	9.5	2	2	34	3	NA	2	6	1.43	2	1	1996	78.45	277.23	145.76	6.9	65.59	3.3	3.9	0.9	47.1	5.7	NA	2	2	2	2	2	8
43204	6.9	51	1	39	14	24	90	4.551	45.97	0.926	208.2	24.66	12.9	1	2	80	1	NA	2	2	NA	2	1	2224	76.91	347.46	135.44	40.7	63.97	1.91	145.1	3.6	129.7	5.4	5.218	2	2	2	3	1	5
43205	7	74	1	37	21	23	62	2.974	54.81	0.723	255.8	30.64	13	2	2	24	1	NA	4	5	2.3	2	0	2424	100.12	303.45	108.3	19.3	91.52	2.3	100.1	1.4	60	5	5.384	2	2	2	1	2	6
43206	23.1	195	NA	NA	NA	NA	NA	NA	NA	NA	NA	17.07	NA	NA	2	8	4	2	NA	NA	3.07	2	NA	1947	53.63	284.43	156.55	28.3	72.11	2.98	98	1.9	47.9	NA	NA	NA	NA	NA	1	NA	NA
43210	24.3	84	1	42	22	18	45	4.008	65.42	1.095	214.1	24.9	15.8	2	1	71	5	NA	3	1	3.57	2	0	2415	73.88	337.07	140.21	19.7	89.03	4.07	108.3	2.3	36.4	9.5	NA	2	2	2	1	1	6
43211	NA	NA	NA	39	29	30	125	6.362	72.49	2.969	303.3	26.32	14	1	2	80	3	NA	2	5	0.69	2	0	1746	76.86	161.86	92.93	7.8	89.82	4.83	39	3	59.2	6.2	6.328	1	2	2	1	2	4
43212	27.9	144	NA	46	20	40	130	4.422	79.56	0.745	327.1	28.16	13.6	2	1	17	4	11	NA	NA	1.27	2	NA	1326	33.31	231.81	46.04	7.7	29.51	2.15	151.5	0.3	18.8	4.6	5.107	NA	NA	NA	1	NA	7
43213	10.8	132	NA	NA	NA	NA	NA	NA	NA	NA	NA	14.94	13.3	NA	1	7	3	1	NA	NA	2.9	2	NA	NA	NA	NA	NA	NA	NA	NA	NA	NA	NA	NA	NA	NA	NA	NA	1	NA	NA
43214	5	24	1	44	20	19	94	4.913	63.65	1.456	428.3	37.15	13.7	1	2	54	3	NA	5	1	4.75	2	0	1283	57.65	139.1	60.21	3.8	55.13	1.15	0.6	1.9	28.1	6.6	6.439	2	2	2	1	1	8
43215	5.7	132	1	36	15	22	64	3.905	61	0.429	232	35.1	9.6	2	2	31	4	NA	2	6	1.32	2	0	2002	48.98	222.83	96.18	13.4	85.07	5.44	96	3.7	52.6	5.9	4.885	2	2	2	1	1	6
43216	7	88	1	45	34	25	64	6.465	63.65	2.54	386.6	24.94	15.3	2	1	48	2	NA	3	1	1.16	2	0	2586	90.84	412.6	172.03	13.6	63.84	1.32	1.1	3.9	20.5	5.2	NA	2	2	2	1	1	6
43219	35.2	150	NA	44	14	24	134	3.801	54.81	0.474	261.7	15.67	14.5	NA	2	14	3	7	NA	NA	2.54	2	NA	1094	42.98	151.78	95.7	8.7	37.78	2.74	9.5	5.5	20.4	5.1	5.44	NA	NA	NA	1	NA	NA
43221	5.2	122	1	43	20	20	102	4.189	88.4	2.811	321.2	24.85	15.4	2	1	34	3	NA	2	1	0.51	2	0	3660	132.14	575.98	357.45	26.3	99.16	15.16	9.7	5.8	49.2	5.4	NA	2	2	2	1	1	6
43222	NA	NA	NA	43	13	21	104	4.06	58.34	0.621	196.3	22.41	11.6	NA	2	15	4	9	NA	NA	1.94	2	NA	NA	NA	NA	NA	NA	NA	NA	NA	NA	NA	4.9	5.051	NA	NA	NA	1	NA	NA
43223	5.2	134	NA	44	17	22	125	3.258	81.33	0.768	350.9	21.8	16.3	NA	1	15	1	9	NA	NA	5	2	NA	2211	82.02	308.31	124.71	12.9	73.08	4.95	11.1	6	40.8	5.1	6.273	NA	NA	NA	1	NA	NA
43224	19.9	288	2	45	26	23	38	4.526	92.82	1.253	237.9	33.41	12.7	2	2	42	3	NA	5	1	3.57	2	1	3235	140.91	373.71	122.3	16.1	132	5.02	101	3	55.2	5.6	NA	2	2	2	1	2	12
43225	8.1	110	NA	NA	NA	NA	NA	NA	NA	NA	NA	17.89	14.3	NA	1	11	3	5	NA	NA	5	2	NA	2079	103.04	268.57	169.03	12.8	69.3	8.3	62.5	14.4	25.6	NA	NA	NA	NA	NA	1	NA	NA
43226	7.5	58	NA	NA	NA	NA	NA	NA	NA	NA	NA	17.28	13.2	NA	1	10	3	4	NA	NA	0.71	2	NA	1968	69.88	228.83	90.76	11.1	87.04	4.02	35.1	1.2	24.7	NA	NA	NA	NA	NA	1	NA	NA
43227	32.7	207	1	45	62	26	58	3.62	81.33	0.565	386.6	39.16	17.2	1	1	39	4	NA	4	1	5	1	0	3952	120.28	563.38	262.69	37.6	133.93	15.15	268.3	10.3	104.4	5.6	5.495	2	2	2	1	2	8
43228	2	75	NA	47	34	21	56	4.138	87.52	1.547	380.7	28.09	15.8	2	1	19	2	10	NA	NA	1.13	2	0	2292	82.37	371.72	196.32	23	55.91	6.73	48.8	9	59.7	5.6	NA	NA	NA	NA	1	NA	6
43229	26.6	144	1	43	18	19	75	5.405	99.01	4.697	374.7	28.27	15.7	1	1	53	5	NA	5	1	1.45	2	0	556	18.96	63.29	24.56	2.4	24.97	2.91	7.1	3.2	9.4	5.7	NA	2	2	2	2	1	6
43230	28	161	2	45	16	19	41	6.051	59.23	0.734	267.7	19.41	14.3	2	2	29	3	NA	3	3	1.7	2	0	1685	56.11	216.94	110.23	18.1	68.31	4.03	66.5	2.2	69.6	4.7	4.607	2	2	2	3	1	8
43231	5	101	NA	NA	NA	NA	NA	NA	NA	NA	NA	16.66	NA	NA	2	8	3	3	NA	NA	5	2	NA	2111	54.47	286.25	88.65	13.6	84.49	2.33	31.6	1.3	23.4	NA	NA	NA	NA	NA	1	NA	NA
43232	7.8	195	1	43	30	28	66	4.551	83.98	0.914	356.9	25.65	15.6	2	1	46	3	NA	5	1	5	2	0	2949	121.09	264.31	107.21	15.1	100.61	6.12	44.1	2	72.3	5.4	5.829	2	2	2	3	2	6
43233	4.2	102	1	42	25	20	124	5.456	78.68	1.084	339	28.34	15.1	2	1	40	1	NA	4	4	4.29	2	0	1671	75.05	214.53	132.32	6.6	58.38	2.96	14.8	0.8	52.8	6.4	6.162	2	2	2	3	1	4
43234	30.7	269	1	NA	NA	NA	NA	NA	NA	NA	NA	30.24	14.9	1	1	44	4	NA	3	3	0.49	2	1	632	21.92	62.69	6.88	4.3	32.37	4.14	8.5	0.7	56	NA	NA	2	2	2	1	1	5
43235	658	386	1	39	14	15	67	4.267	100.78	2.755	469.9	32.46	14.1	1	1	66	1	NA	4	1	3.57	2	0	1750	75.99	209.46	118.08	13	43.16	3.44	236	3.1	42.1	6.7	NA	2	2	2	1	2	9
43236	4.4	96	NA	NA	NA	NA	NA	NA	NA	NA	NA	17.71	13.1	NA	1	8	3	1	NA	NA	0.48	2	NA	1739	48.28	163.71	58.45	7.6	99.28	3.36	17.3	2	26.2	NA	NA	NA	NA	NA	1	NA	NA
43237	32.8	74	1	44	21	22	64	4.784	72.49	2.36	333.1	23.35	16.7	2	1	68	3	NA	3	6	2.45	2	0	1635	47.01	269.29	121.41	18.1	44.54	3.5	77.6	4.2	80.8	5.6	NA	1	2	2	1	1	7
43238	7.6	74	1	44	28	28	87	7.137	116.69	1.547	368.8	25.54	16.8	2	1	48	3	NA	2	3	0.99	2	0	1456	32.19	162.48	101.19	1.9	25.84	2.02	0.1	2	9.7	5.9	5.162	1	2	2	1	1	8
43239	3.4	34	NA	NA	NA	NA	NA	NA	NA	NA	NA	15.37	12.1	NA	2	8	4	1	NA	NA	0.58	2	NA	2059	69.55	266.63	133.38	10	83.32	10.75	250.5	8.3	31.5	NA	NA	NA	NA	NA	1	NA	NA
43240	22.9	95	2	43	19	23	74	5.793	72.49	1.524	452	32.79	14.8	1	2	72	2	NA	2	3	3.29	2	0	1618	60.05	192.61	74.07	14	72.5	1.87	73.8	2.6	60.5	6.1	6.384	1	2	2	3	1	10
43241	8.1	14	2	43	8	19	46	5.146	57.46	1.095	214.1	21.16	14.1	2	2	47	1	NA	4	1	NA	2	0	2509	74.3	294.61	126.9	23.2	106.07	3.87	81.5	6.4	79.8	4.4	NA	2	2	2	1	2	8
43242	8.7	153	2	45	17	22	80	5.405	54.81	0.384	249.8	21.7	13.7	1	1	53	3	NA	2	5	1.57	2	1	5185	175.44	668.55	272.14	18.8	205.52	10.42	0.3	3.1	114.5	5.7	6.162	1	2	2	3	2	10
43243	3.4	50	2	40	26	23	77	3.905	99.01	1.4	350.9	33.18	14.8	2	1	57	3	NA	5	1	4.75	2	0	2173	85.14	239.73	96.06	11.6	99.73	6.13	16.5	1.6	42.1	5.6	NA	2	2	2	2	2	8
43244	11.8	283	2	NA	NA	NA	NA	NA	NA	NA	NA	30.56	NA	1	2	77	4	NA	1	3	NA	2	0	744	35.77	101.98	57.83	6	22.88	3.57	27.1	4.1	34.4	NA	NA	2	2	2	1	2	6
43245	44.5	211	1	40	22	20	38	4.37	87.52	3.206	475.8	39.03	18.8	1	1	62	3	NA	2	1	1.07	2	1	1715	59.09	247.53	157.07	7.7	55.86	4.76	212	13.1	112	6.1	NA	2	1	2	1	1	7
43246	12.1	91	1	31	10	14	74	6.103	37.13	0.802	261.7	25.76	11.7	2	2	21	4	NA	4	6	NA	2	0	2711	85.54	368.5	178.27	19.1	100.63	2.55	162.4	7.6	57.2	4.8	4.219	2	2	2	1	1	8
43247	2.1	29	1	41	14	20	84	4.888	81.33	1.535	350.9	21.06	14	2	1	52	1	NA	3	6	0.98	2	0	3989	111.2	350.34	75.27	20.6	166.39	4.55	254.7	3.3	85	5.1	NA	1	2	2	2	2	8
43248	25	304	NA	42	22	25	46	4.5	60.11	0.305	172.5	28.55	12.6	2	2	24	4	NA	4	5	NA	2	0	NA	NA	NA	NA	NA	NA	NA	NA	NA	NA	5.4	5.329	2	2	2	3	2	8
43249	NA	NA	NA	45	27	24	198	4.448	37.13	1.05	232	19.51	12.8	NA	2	12	5	6	NA	NA	NA	2	NA	2174	67.14	304.15	155.11	9.8	78.88	7.76	25.1	11.2	35.1	5.2	NA	NA	NA	NA	1	NA	NA
43250	20.1	260	1	45	16	31	73	3.827	90.17	1.163	255.8	20.87	14.1	2	1	20	4	NA	3	5	NA	2	0	2343	72.4	262.9	116.24	7.9	83.54	4.5	7.6	2.2	32.7	5.5	5.051	2	2	2	3	2	8
43251	6.7	73	2	43	15	21	80	6.206	54.81	2.461	226	28.4	13.1	1	2	67	3	NA	3	1	1.46	2	0	985	43.25	130.62	28.52	12.5	33.62	1.92	104.7	0.9	29.6	5.7	NA	1	2	2	1	2	9
43252	1.2	17	2	34	14	17	41	6.827	49.5	4.731	243.9	34.63	12.3	2	2	31	1	NA	5	1	3.87	2	0	2799	110.27	281.5	117.42	20.1	139.31	6.81	65	3.2	146	4.1	NA	2	2	2	3	2	8
43253	18.6	127	NA	43	13	19	225	4.112	61.88	0.835	297.4	24.26	14.2	NA	1	14	2	7	NA	NA	1.27	2	NA	1371	30.28	220.81	130.6	12.2	44.53	3.06	59.4	2.6	31.7	5.6	NA	NA	NA	NA	1	NA	NA
43254	5	75	1	43	10	20	40	6.465	75.14	1.558	321.2	23.79	15.4	2	1	71	3	NA	4	1	2.5	2	0	3406	89.99	300.69	72.1	34.4	194.39	4.24	100	3	54.1	5.3	5.384	1	2	2	1	1	7
43256	5.1	133	2	43	55	89	54	4.344	45.97	0.576	166.5	27.33	13.7	2	2	36	2	NA	2	4	0.87	2	0	1580	49.16	184.21	56.11	16.9	74.75	1.83	17.5	2.6	60.7	5.2	5.607	2	2	2	3	2	7
43258	7.2	120	NA	40	13	19	105	3.776	45.97	0.689	303.3	30.09	12.3	NA	2	12	1	5	NA	NA	0.7	2	NA	2051	110.72	165.1	26.46	15.1	104.29	1.84	44.9	0.6	54.4	5.5	5.551	NA	NA	NA	1	NA	NA
43259	2.1	15	2	33	32	27	110	4.112	45.97	2.393	178.4	31.6	12	1	2	53	1	NA	1	1	0.58	1	0	2073	70.5	252.25	101.94	14.4	86.58	4.94	8.6	9.2	119.7	11.6	NA	1	2	2	1	2	5
43260	15.5	56	NA	NA	NA	NA	NA	NA	NA	NA	NA	18.04	13.1	NA	2	6	3	0	NA	NA	5	2	NA	924	32.65	143.29	81.19	15.7	29.32	1.54	190.7	2.7	43.8	NA	NA	NA	NA	NA	1	NA	NA
43261	924.5	109	2	39	41	38	103	6.465	491.5	3.534	124.9	30.14	13.6	1	1	62	4	NA	4	1	3.69	1	0	1188	29.45	151.1	73.6	8.9	54.81	2.41	19.3	1.4	38.3	6.5	NA	2	1	2	1	1	4
43262	8.5	141	NA	NA	NA	NA	NA	NA	NA	NA	NA	14.29	NA	NA	2	9	4	2	NA	NA	0.71	2	NA	2031	52.16	242.37	92.1	10.7	98.02	6.98	41.8	5	49.3	NA	NA	NA	NA	NA	1	NA	NA
43263	2.7	33	1	38	20	25	62	4.241	67.18	0.96	232	19.66	13.8	2	2	27	2	NA	5	5	2.88	2	0	2079	50.15	344.4	127.03	21.2	41.11	0.69	64	0.3	51.9	4.8	4.829	2	2	2	1	2	8
43264	6	118	1	39	19	20	65	6.775	63.65	1.648	220.1	26.2	14.4	2	2	46	2	NA	5	1	5	2	0	1348	59.37	214.5	86.14	11.9	29.43	5.66	32.8	5.1	10	4.9	5.273	2	2	2	3	1	7
43265	4.9	179	NA	45	30	33	64	4.965	99.01	0.666	345	26.48	15.3	2	1	19	4	15	NA	NA	0.97	2	0	2519	78.19	362.31	211.28	19.8	91.41	15.36	44.3	17.7	25.6	5.4	NA	NA	NA	NA	3	NA	6
43266	15.6	144	NA	NA	NA	NA	NA	NA	NA	NA	NA	19.02	NA	NA	2	10	4	4	NA	NA	0.85	2	NA	NA	NA	NA	NA	NA	NA	NA	NA	NA	NA	NA	NA	NA	NA	NA	1	NA	NA
43268	7	134	1	44	17	24	75	4.112	53.92	0.835	243.9	25.19	12.6	2	2	70	1	NA	2	3	0	2	1	2087	44.64	335.26	197.34	12.7	68.02	1.32	239.9	4.8	36	6	NA	1	2	2	1	1	7
43269	1.4	44	1	39	21	25	60	6.103	81.33	1.897	368.8	36.76	15.4	1	2	65	3	NA	3	2	1.16	2	1	2417	64.44	359.34	181.67	13.3	84.62	6.22	0.7	12	42.7	6.1	5.384	1	2	2	1	2	6
43271	6.8	228	1	38	21	20	102	4.422	90.17	0.779	446.1	46.09	14.6	1	2	53	3	NA	4	4	0.69	2	1	1484	37.48	162.86	97.37	7.7	79.76	2.46	12.3	2.9	16.4	5.4	5.718	1	2	2	3	1	8
43273	22.3	175	1	42	23	22	61	3.336	54.81	0.418	261.7	38.04	12.7	2	2	28	4	NA	4	1	2.42	2	0	2942	93	375.23	222.01	13	124.88	4.04	7.7	3.3	49.5	5.7	5.551	2	2	2	1	2	7
43275	13.4	256	1	33	31	25	83	3.724	72.49	0.881	285.5	28.18	14.5	2	1	68	4	NA	4	1	1.61	2	0	2890	118.48	281.15	106.3	16.4	142.78	5.79	15.3	2.1	52	6.1	6.106	1	2	2	1	1	8
43277	2.1	65	1	46	28	31	59	4.655	72.49	1.231	309.3	22.64	15	2	1	28	3	NA	4	1	4.83	2	0	3008	85.04	472.4	337.79	13.5	80.18	10.84	133.8	15.8	89.5	5.6	NA	2	2	2	3	1	6
43278	29.1	304	NA	NA	NA	NA	NA	NA	NA	NA	NA	16.44	NA	2	2	19	4	13	NA	NA	1.7	2	0	2339	85.69	263.2	133.66	6.8	106.94	6.33	55.5	1.7	77.6	NA	NA	NA	NA	NA	1	NA	10
43279	20.1	83	NA	44	12	28	84	5.87	45.97	0.61	208.2	18.21	12.9	2	2	16	4	10	NA	NA	0.47	2	NA	4112	164.26	476.43	262.13	22.5	175.12	7.87	186.7	7.8	125.9	5.5	5.329	NA	NA	NA	1	NA	9
43280	4	132	1	42	17	19	44	4.888	63.65	1.513	267.7	20.06	13.4	2	2	45	3	NA	5	1	5	2	0	1239	42.79	181.71	69.82	5.2	38.09	0.82	5.6	0.9	16.3	5.4	5.107	1	2	1	1	1	7
43281	3.7	19	2	40	18	22	69	4.163	67.18	1.106	350.9	30.37	12.7	1	1	46	3	NA	4	1	1.65	1	0	3169	95.92	335.96	54.04	21	162.17	3.05	15.4	0.5	92.3	5.7	7.05	2	2	2	1	2	8
43282	9.7	139	1	45	15	22	52	5.301	86.63	1.095	309.3	24.57	15.7	2	2	31	3	NA	4	1	4.01	2	1	3343	110.56	314.79	89.42	17	184.74	6.41	20.6	1.8	66.9	5.1	NA	2	2	2	1	1	6
43283	4	132	2	40	23	22	79	4.732	83.98	1.727	309.3	25.3	15.9	2	1	53	1	NA	1	1	NA	2	0	1574	95.08	213.32	47.8	11.8	37.74	4.18	24.7	1.7	20.5	5.6	5.329	2	2	2	3	1	7
43284	9.8	182	1	41	30	27	88	5.224	72.49	2.8	279.6	26.96	15.9	2	1	55	1	NA	1	4	0.15	2	0	1941	51.4	312.21	134.45	11.5	56.73	6.04	6.5	9.6	21	5.4	NA	2	2	2	1	1	7
43285	79	281	1	39	32	27	62	4.189	72.49	1.524	327.1	36.1	14.8	2	1	24	3	NA	3	1	3.29	2	0	3373	85.34	468.37	225.14	19.8	104.01	3.2	191.8	1.5	86.6	5.3	5.662	2	2	2	3	1	8
43287	271	148	NA	NA	NA	NA	NA	NA	NA	NA	NA	37.29	NA	1	1	50	4	NA	3	1	3.03	1	0	NA	NA	NA	NA	NA	NA	NA	NA	NA	NA	NA	NA	2	2	2	3	2	5
43288	0.9	17	NA	39	13	17	97	3.982	63.65	2.405	410.4	NA	14.9	2	2	61	3	NA	3	1	1.07	1	0	1351	42.84	200.66	74.6	18.4	45.4	1.93	46.3	1.2	42.8	7.6	5.662	1	2	2	1	1	6
43289	8.1	78	NA	NA	NA	NA	NA	NA	NA	NA	NA	15.7	12.9	NA	1	6	2	0	NA	NA	0.87	2	NA	2419	57.03	352.24	187.39	11	90.86	2.58	77.3	4.5	34.4	NA	NA	NA	NA	NA	1	NA	NA
43290	70	199	NA	41	16	21	99	4.086	73.37	1.75	339	37.54	12	1	2	51	2	NA	1	4	0.73	2	0	2431	87.54	351.26	100.63	26.9	76.51	0.4	14.7	0.5	100	5.6	NA	1	2	2	1	2	9
43292	6.2	106	NA	NA	NA	NA	NA	NA	NA	NA	NA	18.06	12.7	NA	1	7	3	1	NA	NA	4.72	2	NA	1943	68.21	224.34	96.11	23.1	92.56	3.22	37.4	6.4	45	NA	NA	NA	NA	NA	1	NA	NA
43293	20.2	107	1	42	26	24	82	5.56	45.97	1.174	273.6	28.12	14.5	2	2	52	1	NA	1	1	2.42	2	0	1842	79.2	169.77	58.38	15	96.31	3.89	4.2	6.1	42.9	5.9	5.995	2	2	2	1	1	8
43294	4150	76	1	32	15	17	70	6.181	72.49	11.584	487.7	36.67	12.2	1	2	63	1	NA	4	1	NA	2	0	1548	47.46	195.84	55.07	21.1	67.94	1.08	164.8	0.7	105.9	8.3	NA	2	2	2	1	2	5
43295	3.5	99	1	42	26	26	71	4.396	59.23	1.185	166.5	21.49	12.9	2	2	29	2	NA	5	1	5	2	0	1023	55.33	126.91	59.35	9	33.81	3.08	95.2	3.6	43.3	5.1	NA	2	2	2	1	2	8
43296	20.8	201	2	42	22	24	56	5.043	58.34	1.174	243.9	21.4	12.6	2	2	65	3	NA	3	1	2.59	2	0	1404	27.74	190.66	79.45	14.1	64.1	4.99	19.1	2.7	96.8	5.7	5.162	1	2	2	1	2	6
43297	5.4	56	1	45	29	29	69	5.741	72.49	1.671	398.5	31.5	16	1	1	67	1	NA	1	1	1.75	2	0	2577	101.84	377.42	179.41	46.2	81.93	3.02	210.1	3.8	93.9	5.4	6.217	2	2	2	1	2	7
43298	1.1	62	1	44	21	19	48	4.707	99.01	0.858	285.5	29.47	15.8	2	1	27	2	NA	2	5	NA	2	0	5215	234.67	561.48	134.4	67.7	169.54	11.46	82.3	11.1	98.7	5.4	NA	2	2	2	3	1	7
43300	9.6	90	2	45	23	21	46	5.974	54.81	0.666	368.8	30.23	12.2	1	2	45	4	NA	2	1	3.49	2	0	1011	22.64	168.09	86.95	11.2	32.33	1.66	128.4	5.1	80.2	6.9	7.771	2	2	2	1	2	8
43301	6.8	89	2	47	16	23	88	3.595	63.65	0.802	339	32	10.9	1	2	66	1	NA	1	2	1.45	1	0	1374	52.51	186.59	65.33	18.9	51.91	3.01	33.4	3.2	15.4	6.3	7.05	2	2	2	1	2	7
43302	4.7	66	1	42	20	22	61	5.56	74.26	1.423	315.2	39.98	12.8	1	2	68	3	NA	3	1	2.83	1	1	1455	50.22	124.38	45.92	11.7	86.93	3.33	22.2	0.5	22.2	6.6	12.268	1	2	2	1	1	4
43303	2.8	29	NA	47	22	26	78	6.517	63.65	3.229	261.7	24.23	14	2	2	55	3	NA	4	1	NA	2	0	1427	43.14	163.48	70.15	24.8	72.74	3.45	88	3.8	104.9	5.3	NA	1	2	2	3	1	7
43304	5.6	88	NA	45	30	23	75	3.465	63.65	0.474	327.1	29.07	14.9	2	1	19	4	15	NA	NA	1.27	2	0	3438	93.81	604.41	284.4	23.5	73.84	9.77	642.6	10.1	32.9	5.4	5.051	NA	NA	NA	1	NA	8
43305	51.8	86	2	45	12	15	45	4.5	51.27	2.36	321.2	31.37	13.7	1	2	77	3	NA	2	1	NA	1	0	429	19.46	73.13	7.51	4.1	6.47	1.27	1.7	1.6	5.5	6	5.662	2	2	1	1	1	3
43306	1.8	42	1	38	16	19	41	6.336	74.26	3.477	297.4	28.28	13	2	2	26	3	NA	5	1	5	2	0	1614	87.59	189.05	76.14	19.3	49.17	5.81	90.4	6.3	139.5	5.2	NA	2	2	2	1	1	8
43308	8.5	246	NA	50	17	20	73	4.215	81.33	0.61	404.5	20.1	15.2	2	1	18	3	13	NA	NA	0.77	2	0	1606	63.73	175.08	79.63	10.5	73.21	2.81	31.4	0.9	57	5.2	NA	NA	NA	NA	3	NA	8
43309	4.3	87	NA	44	15	18	95	3.853	63.65	0.598	321.2	31.33	12.6	NA	2	15	3	9	NA	NA	2.84	2	NA	1268	11.33	251.62	160.88	3.6	26.84	0.2	0.1	0.1	12.3	5.4	5.162	NA	NA	NA	1	NA	NA
43310	13.6	172	1	40	25	28	35	4.965	99.01	1.953	416.4	34.44	13.7	1	1	78	3	NA	2	1	1.42	2	0	1241	76.6	147.13	100.86	9.2	40.18	6.31	42.1	14.1	59.8	5.7	NA	1	2	2	2	1	6
43311	10	227	2	39	42	41	110	5.094	99.01	1.4	374.7	24.56	14.6	2	1	47	1	NA	4	1	1.07	2	0	4712	225.62	503.11	242.5	35.9	198.89	8.37	28.7	12.1	57.3	5.9	5.718	2	2	2	1	2	7
43313	1.2	18	2	42	20	21	63	4.551	64.53	1.637	303.3	24.96	13	2	2	68	3	NA	5	5	4.62	2	0	2669	114.66	421.35	133.6	47.1	64.27	4.74	174.9	0.8	148.1	5.8	NA	1	2	2	1	2	6
43314	16.2	44	2	40	15	22	92	4.603	63.65	0.779	190.3	21.21	12.7	1	2	80	4	NA	1	2	1.21	1	0	1741	95.75	250.69	101.53	14.1	39.96	2.02	72.4	3	47.9	6.3	NA	2	2	1	1	1	10
43315	3.9	20	1	46	30	29	86	5.017	68.95	1.073	226	26.49	14.3	2	2	49	1	NA	3	1	4.72	2	0	1778	100.72	210.84	115.18	16.3	61.15	5.12	120.9	2.9	253.3	5.4	NA	2	2	2	1	2	4
43316	7.1	145	1	42	18	18	59	5.172	104.31	0.858	362.8	21.95	15.8	2	1	39	4	NA	4	1	NA	2	1	3093	68.48	363.83	93.01	19.5	146.18	4.19	2.2	5	80.7	5.7	4.996	2	2	2	1	1	8
43317	8.9	87	1	42	19	23	60	5.353	72.49	0.79	202.2	22.96	14.2	1	2	60	3	NA	3	1	NA	2	0	1566	78.08	154.72	67.66	13.3	72.36	6.06	43	2.9	46.3	5.8	5.107	1	2	2	1	1	8
43318	5.8	48	2	46	18	27	101	6.491	90.17	2.382	428.3	25.47	16	1	2	63	3	NA	4	1	5	2	0	846	39.81	115.39	70.3	8.7	26.21	0.92	75.6	0	112.1	5.7	5.662	1	2	2	3	1	7
43320	25.9	143	1	46	27	25	53	4.344	101.66	1.648	386.6	33.19	13.8	1	1	69	2	NA	1	1	0.85	2	0	1751	72	189.63	98.21	11.4	80.36	4.01	144	4.4	37	5.6	5.829	2	2	1	1	1	5
43321	4.9	141	NA	48	69	33	88	4.862	81.33	1.118	362.8	22.29	16.4	2	1	17	3	10	NA	NA	0.91	2	NA	1782	45.31	244.32	77.32	13.9	73.69	0.01	9.4	0	23.2	5.2	5.718	NA	NA	NA	1	NA	6
43322	2.6	23	NA	45	22	20	134	4.241	45.97	0.542	273.6	29.84	14.7	2	2	17	1	11	NA	NA	1.45	2	NA	1690	96.66	142.37	71.06	6.9	81.4	3.93	16.6	5.3	51.2	4.9	5.273	NA	NA	NA	1	NA	8
43323	13.7	260	1	NA	NA	NA	NA	NA	NA	NA	NA	42.91	NA	2	1	52	5	NA	4	1	2.42	1	0	2120	119.84	172.29	57.67	12.3	108.19	4.19	23	4.4	56.1	NA	NA	1	2	2	3	2	4
43324	5.2	152	2	47	18	20	71	4.112	72.49	0.621	297.4	24.97	15.2	2	1	20	4	NA	2	6	1.21	2	0	2261	160.48	213.23	141.57	8.2	85.8	37.41	243.8	1.9	72.5	4.3	NA	2	2	2	1	2	5
43325	13.9	127	NA	47	20	29	336	4.215	45.97	1.31	184.4	14.81	15.4	NA	1	12	3	5	NA	NA	0.27	2	NA	2926	119.37	388.33	193.69	23	104.27	13.66	251.5	10.3	52.4	5.1	5.94	NA	NA	NA	1	NA	NA
43329	7.1	185	1	40	93	52	52	5.741	68.07	2.811	422.3	50.23	15	2	1	37	3	NA	5	1	5	2	0	3028	190.48	393.9	105.14	54.1	80.3	11.82	248.5	4.4	159.3	5.2	5.551	2	2	2	1	2	6
43330	10.9	153	2	40	45	52	49	4.655	79.56	1.829	327.1	39.45	13.3	1	2	72	3	NA	1	1	1.14	1	0	1365	69.65	115.9	32.63	5.2	67.92	6.24	1.5	4.2	11.7	7.6	11.269	1	2	2	1	1	8
43331	9.8	110	NA	NA	NA	NA	NA	NA	NA	NA	NA	17.95	NA	NA	2	8	2	3	NA	NA	1.74	2	NA	2100	64.2	306.34	112.66	21.7	74.02	3.66	156.2	4.2	39	NA	NA	NA	NA	NA	1	NA	NA
43332	2.9	54	NA	NA	NA	NA	NA	NA	NA	NA	NA	23.64	12.7	NA	1	10	4	5	NA	NA	0.3	2	NA	2591	110.66	283.63	85.17	15.8	114.54	4.4	186.1	5.7	50	NA	NA	NA	NA	NA	1	NA	NA
43333	5.6	151	1	45	16	18	107	5.896	88.4	1.287	362.8	23.04	13.8	1	1	38	4	NA	2	4	0.95	2	0	3177	122.17	321.7	165.35	8.2	134.28	6.08	0.6	12.3	31.1	5.5	5.884	1	2	2	3	1	5
43334	NA	NA	2	NA	NA	NA	NA	NA	NA	NA	NA	NA	NA	2	2	50	3	NA	4	1	1.5	2	0	1533	35.87	295.88	205.06	9.9	26.98	1.61	562.1	15.2	11.8	NA	NA	2	2	2	1	2	10
43335	1.3	23	NA	NA	NA	NA	NA	NA	NA	NA	NA	31.39	NA	2	2	54	3	NA	4	1	5	2	0	1512	83.64	201.46	93.95	13.5	51.04	3.25	86.3	3.2	99.6	NA	NA	1	2	2	1	2	7
43336	7.8	153	1	42	24	18	65	3.543	67.18	0.44	273.6	25.06	13.5	2	2	23	4	NA	4	1	2.83	2	0	3952	176.89	428.6	232.6	27.1	175.12	6.08	287.8	8.5	70.3	5.3	NA	2	2	2	1	2	6
43338	4.7	75	2	39	16	20	55	4.836	81.33	1.197	291.5	18.86	13.1	2	2	26	3	NA	5	6	5	2	0	1238	39.62	183.48	38.57	12.3	40.28	1.19	18.6	0.8	353	5	5.384	2	2	2	1	2	6
43339	7.9	100	1	47	25	33	74	5.094	54.81	0.756	190.3	23.26	13.3	2	2	34	1	NA	3	1	4.97	2	1	654	6.33	52.5	29.5	0.7	4.31	0.09	0	0	2.1	4.7	NA	2	2	2	1	2	2
43340	7.3	85	1	41	13	15	52	4.215	63.65	0.689	303.3	20.61	14.6	2	2	34	2	NA	3	1	1.99	2	0	885	46.08	116.37	62.94	3.8	26.46	1.66	21.5	0.1	27.5	4.5	4.94	2	2	2	1	2	8
43341	9.7	321	NA	39	32	22	55	5.043	92.82	3.218	321.2	29.9	14.8	2	1	34	3	NA	4	5	5	2	0	NA	NA	NA	NA	NA	NA	NA	NA	NA	NA	5.1	5.551	2	2	2	2	1	8
43342	16.1	189	2	44	35	41	37	4.732	121.99	2.043	237.9	26.36	15.8	1	1	56	3	NA	4	1	3.57	2	0	5059	288.06	511.14	266.87	24.5	208.84	18.9	51.2	32.1	82.9	5.1	NA	2	2	2	1	1	7
43343	3.5	92	1	43	17	20	105	7.034	90.17	3.489	422.3	23.17	17.3	2	1	66	2	NA	1	1	1.46	2	0	1791	63.64	236.17	130.77	16.2	56.36	60.11	236.9	3.2	139.3	5.9	NA	2	2	2	1	1	8
43344	12.8	45	2	42	58	48	85	6.982	55.69	5.95	273.6	31.8	12.9	1	2	59	2	NA	1	1	NA	1	0	513	20.37	82.8	43.15	9.9	13.64	1.24	99	1	10.3	7.2	NA	2	2	1	1	2	8
43345	1.9	59	1	40	28	41	49	4.138	104.31	1.174	356.9	31.79	16	2	1	42	3	NA	4	1	0.81	2	0	3023	255.94	295.8	132.52	18.8	91.55	19.04	121.1	24.6	185.6	5.2	NA	2	2	2	2	2	5
43346	9.5	164	NA	NA	NA	NA	NA	NA	NA	NA	NA	21.82	12.1	NA	1	9	4	3	NA	NA	0.46	2	NA	1945	58.66	299.46	195.86	7.9	59.67	6.86	198.9	0.2	46.7	NA	NA	NA	NA	NA	1	NA	NA
43347	65.3	359	1	44	13	17	90	4.267	61.88	0.531	321.2	35.63	12.9	2	2	37	4	NA	5	1	4.48	2	0	2549	77.56	154.06	75.62	12.3	77.45	1.63	25.8	1.2	119.6	5.7	5.384	2	2	2	1	2	5
43348	18.8	226	NA	40	11	19	79	5.017	54.81	0.666	214.1	24.38	12.4	2	2	16	4	9	NA	NA	0.82	2	NA	604	12.31	63.8	42.68	1	33.69	1.12	3	0.8	7	5.2	NA	NA	NA	NA	1	NA	8
43349	100.1	100	1	41	85	79	55	5.431	54.81	4.121	368.8	45.65	13.8	2	2	26	2	NA	4	6	4.66	2	0	1432	55.24	134.38	50.26	10.4	79.39	2.72	103.2	1.3	140.7	5.5	NA	2	2	2	1	2	6
43350	3.6	30	NA	NA	NA	NA	NA	NA	NA	NA	NA	30.7	13.6	NA	2	11	1	5	NA	NA	0.62	2	NA	1503	53.2	267.85	83.94	18.6	26.8	3.37	17.4	5	24.3	NA	NA	NA	NA	NA	1	NA	NA
43351	1.9	53	1	43	24	26	85	5.431	82.21	2.202	327.1	25.77	15	2	1	63	1	NA	1	1	1.81	1	0	2380	72.33	375.81	138.68	50.5	74.5	0.71	126	0.5	85.7	6.4	NA	2	2	2	1	2	7
43352	9.3	45	1	38	17	23	67	4.732	54.81	0.497	267.7	28.83	13.6	1	2	80	3	NA	5	1	4.37	2	1	2048	69.37	286.07	168.19	15.4	74.72	5.15	39.5	4.6	115.9	5.4	NA	2	2	2	1	2	5
43353	11.5	112	1	44	23	31	63	5.637	90.17	0.948	327.1	17.52	13.8	1	2	71	3	NA	3	1	2.92	2	0	1978	70.24	226.16	66.23	12.8	73.73	3.16	15.5	0.5	40.2	5.4	5.329	2	2	2	1	1	5
43354	11.3	163	NA	43	24	46	84	4.086	37.13	2.834	291.5	23.08	14.4	2	2	18	2	11	NA	NA	NA	2	1	9568	334.97	1000.81	453.74	42.6	412.74	13.3	201.5	3	254.5	5	NA	NA	NA	NA	1	NA	7
43356	3.6	88	1	42	26	28	73	5.456	55.69	0.361	202.2	25.28	13.7	2	2	34	4	NA	3	6	4.25	2	0	1709	51.09	257	161.82	7.3	56.34	16.21	0.7	4.1	11.1	4.9	5.384	2	2	2	1	2	7
43357	5.7	151	NA	NA	NA	NA	NA	NA	NA	NA	NA	21.51	12.6	NA	1	9	3	3	NA	NA	2.82	2	NA	2509	61	339.56	243.76	9	102.6	9.4	63.2	10.9	20.9	NA	NA	NA	NA	NA	1	NA	NA
43358	2.8	54	1	42	24	25	78	5.353	90.17	1.197	232	29.37	14.5	2	1	71	4	NA	2	1	NA	2	0	1836	52.89	287.33	132.83	21.3	61.56	2.08	110.4	2.7	57.3	4.7	4.108	2	2	2	3	1	7
43359	153	286	NA	48	21	23	42	4.629	53.04	0.723	208.2	21.83	12.7	2	2	19	3	15	NA	NA	3.63	2	0	1337	60.46	171.68	61.11	13.8	46.78	2.37	147.8	0.6	54.4	5	NA	NA	NA	NA	1	NA	8
43360	0.8	6	NA	45	38	28	291	3.698	37.13	2.134	226	27.57	14.5	NA	1	12	1	5	NA	NA	0.39	2	NA	2612	107.27	258.46	124.01	13.3	130.43	6.13	91.2	5.1	48.3	5	NA	NA	NA	NA	1	NA	NA
43361	24.2	182	NA	44	14	18	131	4.267	60.11	0.689	232	22	14.1	NA	2	15	3	8	NA	NA	4.72	2	NA	1726	48.07	257.34	125.74	9.6	57.29	8.21	17.5	3.9	29.8	4.6	4.94	NA	NA	NA	2	NA	NA
43362	7.6	191	1	45	21	22	61	5.043	81.33	0.892	398.5	39.36	15.6	2	1	24	1	NA	1	5	1.74	2	0	1077	59.2	67.71	42.54	4.6	47.99	0.71	27.6	0.2	101.6	5.4	NA	2	2	2	1	1	6
43363	14.7	101	2	40	25	30	63	5.715	72.49	0.61	285.5	25.86	11.2	2	2	23	3	NA	2	1	2.18	2	0	578	9.74	100.2	53.22	6.1	20.2	0.42	18.9	0	13.5	5	NA	2	2	2	3	2	6
43364	8.6	218	1	46	33	34	124	11.43	70.72	1.829	285.5	20.78	14.9	2	1	25	3	NA	4	5	0.19	2	0	2630	120.08	303.18	138.67	19.2	104.14	21.57	252.2	6.8	39.2	5	5.107	2	2	2	1	2	8
43365	399	160	1	41	18	20	62	3.776	54.81	2.337	243.9	22.7	13.9	1	1	56	1	NA	2	5	0.58	1	0	NA	NA	NA	NA	NA	NA	NA	NA	NA	NA	5.3	10.158	2	1	2	1	1	10
43366	8.2	59	2	35	22	24	62	3.75	54.81	0.971	315.2	32.79	12.4	2	2	61	1	NA	1	1	1.26	2	0	975	44.02	136.53	64.33	11.8	30.44	6.31	30.1	4.1	26.7	5.2	NA	1	2	2	1	2	10
43367	2.6	38	1	45	13	16	60	5.12	65.42	0.858	190.3	20.72	14	1	2	41	3	NA	5	1	4.83	2	0	1961	62.76	158.02	46.32	6.9	77.25	4.43	10.1	1.2	24	5.4	6.273	2	2	2	1	1	5
43368	4.6	96	NA	46	16	19	77	4.784	63.65	0.689	148.7	22.2	14.9	2	1	19	2	11	NA	NA	NA	2	0	4535	129.74	551.38	57.31	56.1	98.75	1.6	92.5	0.7	161.7	5.3	NA	NA	NA	NA	1	NA	8
43369	29.6	40	NA	NA	NA	NA	NA	NA	NA	NA	NA	16.47	NA	NA	2	6	3	0	NA	NA	2.9	2	NA	1758	47.13	277.61	162.52	10	55.05	4.38	21.8	9	18.3	NA	NA	NA	NA	NA	1	NA	NA
43370	25.5	174	1	40	20	25	67	6.31	66.3	3.308	309.3	35.19	12.3	1	2	38	2	NA	2	5	0.92	2	1	1425	32.97	280.23	209.76	10.7	27.78	5.42	327.1	7.4	10.7	5.7	6.217	1	2	1	1	1	3
43372	5.7	114	NA	NA	NA	NA	NA	NA	NA	NA	NA	17.81	NA	2	2	28	3	NA	4	1	NA	2	0	NA	NA	NA	NA	NA	NA	NA	NA	NA	NA	NA	NA	2	2	2	1	1	7
43375	3.1	77	1	36	13	20	38	5.25	53.04	1.039	226	30.23	12.3	2	2	47	3	NA	4	1	5	2	0	2750	125.03	314.51	161.36	29.4	117.57	9.08	152.9	0.5	152.5	5.2	5.107	1	2	2	1	1	8
43376	14.7	285	1	44	27	25	91	3.336	63.65	0.926	333.1	29.6	14.8	2	1	33	1	NA	3	1	1.45	2	0	4193	94.97	697.99	339.36	38.9	121.54	1.29	208.1	0.6	74.5	5.3	5.662	2	2	2	3	2	7
43377	12.2	189	NA	47	24	22	175	4.603	72.49	2.789	404.5	28.41	16.8	NA	1	14	1	6	NA	NA	0.7	2	NA	883	47.69	126.03	64.82	9.7	21.29	3.88	54.9	2.6	50.8	5.4	NA	NA	NA	NA	1	NA	NA
43378	11.3	170	2	43	13	15	115	3.207	37.13	0.723	202.2	32.5	13.9	2	2	24	1	NA	1	6	0.62	2	0	1442	88.16	182.02	83.96	18.2	42.26	3.66	216.9	0.4	47.4	5.1	NA	2	2	2	3	2	7
43379	9.9	228	2	42	41	25	59	5.56	80.44	3.161	333.1	29.34	14.5	2	1	52	3	NA	3	1	5	2	0	3494	111.74	466.91	315.68	20.8	138.02	8.83	82	4.9	130.4	4.7	NA	1	2	2	2	2	5
43380	6.7	117	NA	NA	NA	NA	NA	NA	NA	NA	NA	25.29	12.2	NA	2	9	4	4	NA	NA	3.94	2	NA	1992	62.51	283.21	146.65	17.3	70.54	5.15	67.7	3.9	153.7	NA	NA	NA	NA	NA	1	NA	NA
43381	6.7	137	1	47	45	36	94	5.508	90.17	1.795	356.9	31.05	15.1	2	1	28	3	NA	4	1	4.38	2	0	4689	170.57	627.74	325.65	23.1	166.98	10.05	197.5	5.3	131.3	5.2	6.162	2	2	2	3	1	7
43382	7.4	214	1	43	16	20	37	4.551	73.37	1.016	249.8	31.55	13.5	2	2	46	3	NA	5	1	NA	2	0	2151	105.95	234.44	94.41	23	92.95	7.54	49	0.9	532.6	5	NA	2	2	2	1	2	7
43383	11.4	168	2	43	17	22	40	6.077	74.26	0.892	291.5	27.6	13.6	1	2	60	3	NA	5	1	5	2	0	1568	91.62	179.7	74.34	15.1	55.32	12.69	38.5	10.1	165.1	6.4	5.884	1	2	2	1	2	7
43384	180.5	419	NA	42	10	12	90	6.413	63.65	0.756	166.5	27.81	13.5	1	1	70	4	NA	1	5	1.01	2	0	2352	81.76	234.47	114.42	13.1	123.29	3	68.5	4.7	144.6	9.1	NA	2	2	2	1	1	8
43385	7.4	118	1	NA	NA	NA	NA	NA	NA	NA	NA	20.29	NA	2	1	29	1	NA	1	6	0.73	2	0	3689	220.5	325.28	35.75	28.3	121.89	11.87	22.6	1	60	NA	NA	2	2	2	3	1	8
43386	8.3	195	1	42	19	28	49	5.25	114.04	0.61	339	20.51	15	1	1	80	4	NA	5	1	1.66	2	0	1971	68.72	247.25	119.78	21.9	70.16	4.25	168.5	4.4	159	5.7	5.607	9	2	1	1	1	8
43387	3.6	137	1	38	31	18	81	5.327	81.33	1.694	374.7	43.9	14.9	2	1	45	3	NA	2	6	4.26	2	0	5183	178.71	573.13	309.4	18.4	245.07	8.79	128.3	8.1	40.7	5.9	6.439	1	2	2	1	1	7
43388	9.5	66	NA	NA	NA	NA	NA	NA	NA	NA	NA	18.8	13.8	NA	2	7	4	1	NA	NA	3.11	2	NA	1765	65.01	306.67	152.24	22.3	35.97	5.65	139.8	4.9	61.5	NA	NA	NA	NA	NA	1	NA	NA
43390	7.8	126	NA	NA	NA	NA	NA	NA	NA	NA	NA	17.6	14.1	NA	1	10	1	4	NA	NA	0.96	2	NA	2655	90.84	309.89	85.01	19.5	119.08	4.35	98	0.9	58.2	NA	NA	NA	NA	NA	1	NA	NA
43391	22.1	231	1	44	22	38	67	4.991	84.86	0.881	452	31.6	15	2	1	71	3	NA	1	1	3.41	2	0	1934	71.92	233.18	166.65	3.2	81.7	6.14	2.1	7.4	21.5	6.1	NA	1	2	2	1	1	5
43393	6.2	170	1	46	20	38	48	4.551	99.89	1.095	440.2	22.8	15.4	2	1	21	5	NA	2	5	4.72	2	0	2755	82.91	357.7	186.25	13.9	78.02	3.02	50.8	0.6	44.9	5.4	5.995	2	2	2	1	1	10
43395	14.4	130	NA	NA	NA	NA	NA	NA	NA	NA	NA	18.06	11.9	NA	1	11	1	5	NA	NA	1.86	2	NA	2410	117.69	347.15	131.29	20.6	61.9	4.52	358.5	0.3	85.4	NA	NA	NA	NA	NA	1	NA	NA
43397	18.2	138	NA	NA	NA	NA	NA	NA	NA	NA	NA	21.03	13.5	NA	2	11	2	5	NA	NA	1.36	2	NA	2642	65	430.88	246.11	9.5	74.67	3.86	242.7	0.4	157.5	NA	NA	NA	NA	NA	1	NA	NA
43398	9.3	157	NA	NA	NA	NA	NA	NA	NA	NA	NA	17.26	13.5	NA	2	8	4	2	NA	NA	4.8	2	NA	3240	79.13	514.24	288.55	16.9	105.2	3.77	578.4	5.7	75.1	NA	NA	NA	NA	NA	1	NA	NA
43399	4.8	140	2	42	11	15	71	6.775	68.95	0.881	362.8	32.57	13.1	2	2	58	4	NA	3	3	NA	2	0	1424	40.34	153.92	46.42	9	72.07	2.22	32.8	2.5	37.8	6	4.774	2	2	2	1	2	6
43401	10.6	201	1	NA	NA	NA	NA	NA	NA	NA	NA	25.1	NA	2	1	48	3	NA	5	1	5	2	0	1963	89.37	224.89	91.51	11.4	76.82	1.83	16.4	2.2	97	NA	NA	2	2	2	1	2	7
43402	27.6	229	NA	38	10	35	103	7.37	76.02	1.197	297.4	29.68	11.2	2	2	23	4	NA	2	5	0.33	2	0	1408	62.61	191.45	40.52	14.7	43.69	2.9	24.5	3.3	78.5	5.3	NA	2	2	2	2	1	7
43403	68	148	NA	NA	NA	NA	NA	NA	NA	NA	NA	17.6	NA	NA	2	8	2	2	NA	NA	1.25	2	NA	2362	84.36	292	152.92	36	101.4	4.03	174.7	8.6	126.5	NA	NA	NA	NA	NA	1	NA	NA
43404	3	74	1	40	15	19	53	3.569	50.39	0.373	196.3	20.68	13.9	2	2	40	3	NA	4	3	1.76	2	0	3354	181.53	270.58	180.16	18.5	178.11	13.53	17.1	26.5	213.9	5.2	4.94	2	2	2	1	1	8
43405	2.3	30	NA	42	21	29	131	4.913	60.11	0.982	279.6	22.25	14.1	2	1	17	4	11	NA	NA	NA	2	NA	2587	27.97	401.6	233.21	7.8	101.27	0.31	113.8	0.3	43.4	5.7	5.329	NA	NA	NA	1	NA	8
43406	8.8	93	1	39	167	121	73	5.508	54.81	2.043	172.5	41.05	13.8	2	2	38	1	NA	2	1	0.39	2	0	2210	91.53	272.3	113.73	15.8	85.09	5.61	32.8	0.6	44.3	6.3	NA	2	2	2	1	2	6
43407	14.8	48	1	44	27	36	80	6.982	45.97	2.416	136.8	24.87	12.2	1	2	55	1	NA	2	3	2.15	2	0	3491	53.93	512.73	302.88	12.1	140.76	2.38	19.6	3.8	92.2	6.1	6.051	2	2	2	1	1	6
43408	2.9	118	1	45	20	30	51	5.405	99.01	1.016	339	20.69	16.3	2	1	22	4	NA	1	6	1.16	2	0	2783	91.6	439.45	230.04	10.4	78.26	12.04	158.6	10.6	18.5	5.1	5.884	2	2	2	1	1	9
43409	1.4	48	NA	45	19	25	70	4.551	61	1.039	362.8	23.88	13.7	NA	2	14	3	8	NA	NA	5	2	NA	1909	96.77	265.13	127.91	26.3	54.23	15.37	71.8	19.6	34.5	5	NA	NA	NA	NA	1	NA	NA
43410	10.2	58	NA	47	22	29	330	4.603	54.81	1.287	291.5	20.13	16	NA	1	12	1	5	NA	NA	0.58	2	NA	2586	71.86	311.07	106.3	22.7	122.55	2.99	52.5	0.3	35.5	5	5.218	NA	NA	NA	1	NA	NA
43411	13.1	170	1	41	17	22	73	4.163	54.81	1.185	333.1	23.57	14.3	2	1	47	4	NA	2	1	4.66	2	0	2368	100.9	316.9	157.66	12.8	80.99	5.13	362.7	3.5	60.7	5.5	6.328	2	2	2	1	1	6
43412	15.4	252	NA	42	13	19	87	4.034	64.53	0.711	232	22.05	13.3	2	2	27	4	NA	4	5	0.64	2	0	2434	70.07	417.79	152.58	35.2	60.89	4.08	337.8	3.3	389.1	5.5	5.162	2	2	2	1	2	6
43413	14.9	78	1	41	45	42	53	5.301	70.72	1.727	434.2	33.55	14.3	2	2	61	3	NA	4	3	0.58	2	0	1578	61.17	196.16	99.87	7.4	63.06	3.87	54.4	4.5	18.2	5.8	6.273	1	2	2	2	1	6
43414	14.3	79	1	43	22	22	89	4.862	115.8	0.779	380.7	21.93	9.6	2	1	67	4	NA	4	1	0.81	2	0	1431	58.89	211.76	116.76	11.8	43.26	3.55	51.5	1.6	340.4	6.1	6.384	1	2	2	1	1	6
43415	108	151	1	45	55	45	42	4.163	82.21	0.96	345	34.21	15	1	1	52	3	NA	3	1	5	1	0	2674	120.19	192.9	19.25	17.7	161.55	2.96	34.3	2.2	43.4	9.5	15.82	2	2	2	1	2	7
43416	15	217	NA	43	14	26	148	3.62	72.49	0.316	321.2	21.43	13	NA	1	13	4	6	NA	NA	3.26	2	NA	595	26.22	84.56	18.13	7.8	18.01	0.17	3.4	0.3	12.1	5.6	NA	NA	NA	NA	1	NA	NA
43417	61.5	425	NA	46	18	24	105	5.094	63.65	1.784	392.6	27.13	14.2	2	2	16	1	9	NA	NA	1.28	2	NA	987	45.74	124.15	40.96	3.3	34.59	6.85	12.2	4.6	7.9	5.5	NA	NA	NA	NA	2	NA	7
43418	14.3	174	1	44	21	23	59	5.508	63.65	3.805	303.3	33.01	14	2	2	63	4	NA	4	1	1.31	2	0	2716	77.93	369.71	263.59	18.2	61.73	4.57	102.4	4.3	18.5	5.7	NA	1	2	2	1	1	5
43419	4.1	103	NA	40	16	31	47	4.629	48.62	0.418	232	23.78	11.6	2	2	18	4	15	NA	NA	2.1	2	0	3316	116.7	338.79	143.85	12.3	94.51	3.27	81.1	1.7	140.3	5.3	NA	NA	NA	NA	1	NA	6
43420	13.6	288	2	34	12	21	125	4.422	81.33	1.016	392.6	50.79	10.8	2	2	46	4	NA	4	3	2.78	2	0	1073	35.67	167.47	105.47	3.8	30.88	1.47	32.9	0.9	20.1	5.5	NA	2	2	2	1	2	6
43423	159	134	NA	NA	NA	NA	NA	NA	NA	NA	NA	19.93	NA	NA	2	12	1	5	NA	NA	3.94	2	NA	1483	76.27	195.57	53.43	12.1	44.39	4.24	18.2	5.8	34.2	NA	NA	NA	NA	NA	1	NA	NA
43424	1.6	29	2	46	15	19	47	6.982	76.91	1.106	249.8	23.48	13.8	2	2	37	3	NA	4	1	3.41	2	0	1623	78.71	197.92	112.72	12.9	60.09	4.85	36.2	6.8	23.8	5.5	5.607	2	2	2	1	2	7
43425	11.7	131	2	43	25	22	66	4.913	56.58	0.745	285.5	32.7	12.6	2	2	32	3	NA	4	1	2.02	2	0	2262	84.61	240.14	121.16	14.1	110.09	4.73	15.4	3.3	34.7	5.6	5.718	2	2	2	1	2	7
43428	14	227	NA	44	19	25	194	3.362	71.6	0.35	261.7	19.5	13.5	NA	1	15	4	7	NA	NA	1.65	2	NA	4390	180.72	459.13	147.18	22	204.82	8.95	82.9	14.3	134.8	5.9	NA	NA	NA	NA	1	NA	NA
43430	NA	NA	NA	38	32	30	62	4.603	84.86	1.569	339	32.47	15	2	1	74	3	NA	2	3	1.44	2	0	2487	116.38	264.96	60.21	16.4	107.32	6.14	102.8	5.9	57	5.8	6.828	1	2	2	1	1	8
43431	23.1	165	NA	46	26	29	86	3.982	81.33	1.773	392.6	34.57	13.9	2	1	16	3	10	NA	NA	4.95	2	NA	2066	98.37	180.31	74.61	14.3	106.64	3.79	112.2	7.1	177.4	5.3	NA	NA	NA	NA	1	NA	9
43432	5.6	36	1	41	27	21	64	3.931	63.65	1.219	220.1	27.61	15.5	2	1	64	3	NA	4	1	2.27	2	0	3748	108.58	425.79	95.32	39.3	184.07	6.7	240.3	2.5	259.2	5.5	NA	1	2	2	1	1	8
43433	3.4	51	1	45	19	24	61	5.637	72.49	1.66	255.8	21.77	14.5	1	2	55	3	NA	4	3	3.33	2	0	1911	52.9	203.6	118.07	27.8	76.75	2.87	257.9	9.9	209.5	5.1	NA	2	2	2	3	2	5
43434	19.8	131	NA	NA	NA	NA	NA	NA	NA	NA	NA	14.68	12.3	NA	1	8	2	2	NA	NA	0.21	2	NA	604	14.94	86.22	31.47	3.1	23.07	1.41	75.2	2.9	14.3	NA	NA	NA	NA	NA	1	NA	NA
43435	3.5	52	1	43	12	17	57	4.396	51.27	1.073	237.9	29.19	14	2	2	34	1	NA	4	6	1.93	2	1	2010	65.61	263.94	106.33	32.2	82.68	18.17	129.4	3.3	103.4	5.5	5.607	2	2	2	3	2	6
43436	NA	NA	NA	NA	NA	NA	NA	NA	NA	NA	NA	16.36	NA	NA	2	11	3	4	NA	NA	2.62	2	NA	976	27.66	137.62	50.3	8.4	36.19	3.06	99.2	1.9	15.3	NA	NA	NA	NA	NA	1	NA	NA
43437	61.4	158	NA	NA	NA	NA	NA	NA	NA	NA	NA	17.68	13.2	NA	2	10	3	4	NA	NA	0.91	2	NA	918	26.17	146.05	78.44	7.1	26.83	1.3	43.1	3.3	17.8	NA	NA	NA	NA	NA	1	NA	NA
43438	84.9	100	1	43	24	33	84	3.957	107.85	2.563	434.2	30.26	17.8	1	2	77	3	NA	1	3	0.88	3	1	546	24.14	65.89	27.55	2.8	20.34	2.39	7.9	4.4	11.5	5.1	NA	1	2	1	1	1	10
43439	123	315	NA	NA	NA	NA	NA	NA	NA	NA	NA	21.78	NA	2	2	19	4	15	NA	NA	1.25	2	0	2994	88.33	448.87	331.33	16.1	101.67	6.18	126.7	5.3	36	NA	NA	NA	NA	NA	1	NA	6
43440	6.7	224	2	42	39	30	60	4.81	107.85	2.495	333.1	27.66	14.9	2	1	42	2	NA	3	1	1.45	2	0	2964	98.57	351	201.89	14.4	131.69	9	69.2	4.5	316.8	5.5	NA	2	2	2	3	2	7
43441	15.2	57	2	43	19	26	106	6.077	55.69	1.569	291.5	32.66	12.3	2	2	63	3	NA	2	1	1.64	2	0	897	29.38	93.32	31.67	7.5	46.05	1.3	0.2	1.7	11.3	5.8	5.662	1	2	2	1	1	9
43442	4.1	73	NA	NA	NA	NA	NA	NA	NA	NA	NA	23.73	13.8	NA	2	6	1	0	NA	NA	1.7	2	NA	1285	44.58	151.13	80	5.9	57.01	2.02	40.7	0.4	17.1	NA	NA	NA	NA	NA	1	NA	NA
43443	7.4	136	NA	51	17	23	172	3.465	88.4	0.869	392.6	18.11	15.9	2	1	17	3	9	NA	NA	0.57	2	NA	2047	66.03	259.21	136.47	8.8	85.09	2.85	8	1.2	50.9	5.1	5.829	NA	NA	NA	1	NA	7
43444	15.6	216	2	47	18	26	105	5.043	63.65	1.264	243.9	38.91	12.5	1	2	54	4	NA	5	3	0.73	2	1	1528	46.25	224.17	113.79	10.2	55.19	6.37	1.2	4.6	27.1	5.4	NA	2	2	2	1	2	5
43445	10.8	68	2	43	26	16	115	6.051	45.97	2.36	184.4	26.73	15.3	2	1	50	1	NA	1	6	1.13	2	0	2882	163.3	263.01	27.66	30.6	132.75	2.7	102.5	1	66.9	13.1	18.54	2	2	2	2	1	8
43446	8.4	178	NA	46	15	28	249	4.086	59.23	0.734	273.6	18.73	14.5	NA	1	14	3	7	NA	NA	4.01	2	NA	1447	44.66	192.02	84.08	12.8	55.97	5.17	29.6	6.1	28.7	5	NA	NA	NA	NA	3	NA	NA
43447	NA	NA	1	41	13	26	50	4.655	63.65	1.152	422.3	22.49	14.6	1	2	76	3	NA	5	2	5	2	0	1370	47.07	157.36	28.1	13.2	41.47	0.26	7.9	0.3	68.7	4.8	5.495	1	2	2	1	1	7
43449	80.3	167	1	45	39	23	68	5.767	107.85	2.552	416.4	39.01	15.2	1	1	39	3	NA	4	1	2.71	2	0	3725	216.16	181.07	22.37	12	192.16	11.16	67	3.4	164.5	5.3	NA	1	2	2	3	1	7
43450	14.2	104	NA	NA	NA	NA	NA	NA	NA	NA	NA	15.93	13.6	NA	1	8	3	1	NA	NA	5	2	NA	2289	97.69	301.63	130.38	24.9	80.41	5.96	70.9	7.1	74	NA	NA	NA	NA	NA	1	NA	NA
43451	4.1	81	1	42	31	27	57	5.379	99.89	1.231	333.1	27.09	15.4	2	1	36	3	NA	5	3	5	2	0	3391	230.21	99.93	21.23	7.8	224.04	20	5.6	2.7	37.2	5.6	5.551	2	2	2	1	1	6
43452	8.1	46	1	43	18	27	51	5.715	61	1.106	315.2	29.12	12	1	2	80	4	NA	2	2	2.36	2	0	834	40.85	79.17	31.07	6.8	40.04	1.41	57.6	1.8	131.5	6.7	5.384	1	2	2	1	1	7
43453	6.6	78	2	45	28	31	62	4.965	63.65	2.552	279.6	37.7	16.3	2	1	40	1	NA	2	1	0.5	2	0	2961	137.67	366.59	190.51	21.6	107.29	7.55	113.2	2.4	91	5.5	6.384	2	2	2	3	2	8
43455	15.8	152	2	46	48	33	82	5.793	72.49	1.987	350.9	28.23	16	9	1	25	5	NA	4	1	5	2	1	653	32.79	102.08	28.13	4.3	12.42	0.59	45.8	0.4	8.7	5.4	5.329	2	2	2	2	2	4
43456	1.4	43	1	42	51	48	69	5.508	70.72	1.039	297.4	21.88	15	2	1	43	3	NA	3	4	2.12	2	0	4400	141.41	619.47	483.89	12.1	159.34	15.61	28.8	13.9	67.8	5.2	NA	2	2	2	3	1	5
43457	12.1	233	NA	44	19	25	55	3.931	63.65	1.061	279.6	22.03	13.1	2	2	18	3	11	NA	NA	5	2	0	1126	49.06	123.39	56	9.9	50.21	0.61	19.9	0.4	57.7	5.3	NA	NA	NA	NA	1	NA	7
43458	21.2	120	2	44	26	26	80	4.344	74.26	1.987	285.5	27.58	13.8	1	2	62	1	NA	1	1	4.01	2	0	1111	55.43	162.53	79.3	7.4	26.5	2.86	7.4	7	22.3	6.3	NA	1	2	2	1	2	7
43459	5.8	62	1	44	18	18	73	5.146	65.42	1.456	297.4	28.84	13.4	2	2	28	3	NA	4	1	3.69	2	0	1611	69.9	216.53	111.39	8.2	54.41	2.23	31.3	1.5	44.8	5.3	NA	2	2	2	1	1	8
43460	3.1	37	NA	NA	NA	NA	NA	NA	NA	NA	NA	22.77	NA	NA	2	6	3	0	NA	NA	0.63	2	NA	1706	44.85	252.62	121.3	18.4	60.06	1.46	27.2	0.7	108.2	NA	NA	NA	NA	NA	1	NA	NA
43462	12.8	96	NA	43	16	31	198	4.5	49.5	0.485	208.2	17.22	12.1	NA	2	12	4	6	NA	NA	0.53	2	NA	2245	93.55	337.46	202.86	24.6	67.55	7.39	209.4	4.7	145.4	NA	NA	NA	NA	NA	1	NA	NA
43463	35.1	166	2	47	16	28	76	4.034	72.49	0.497	291.5	18.18	14.8	2	1	20	3	NA	3	6	3.43	2	0	3606	116.89	637.77	267.92	45.4	70.67	8.32	81.2	10.4	108.8	5.1	5.051	2	2	2	3	2	6
43464	15.3	77	1	44	28	29	86	4.267	70.72	0.937	291.5	27.02	14.9	2	1	76	3	NA	4	2	5	2	0	2045	107.44	257.84	75.54	29.4	70.52	8.54	91.7	19.5	134	5.6	NA	2	1	2	2	2	5
43465	5.1	113	1	41	14	17	100	5.301	97.24	0.768	345	23.31	12.3	1	2	49	4	NA	2	1	2.83	2	0	2787	76.45	259.28	107.23	14.1	165.93	1.4	20.5	0.6	97.8	5.3	NA	2	2	2	1	2	6
43466	3.7	97	2	45	25	27	81	4.396	53.92	0.835	249.8	29.94	14.5	2	2	47	3	NA	5	1	5	2	0	1093	23.24	182.77	66.73	14.1	37.69	1.56	201.5	2.6	42.3	5.5	5.551	2	2	2	1	2	6
43467	4.7	52	NA	50	29	29	62	4.758	45.97	0.519	202.2	22.41	12.6	2	2	18	1	11	NA	NA	5	2	0	1532	62.4	164.76	66.56	11.4	70.58	3.76	46.6	5.2	65.2	5	NA	NA	NA	NA	1	NA	7
43468	NA	NA	NA	NA	NA	NA	NA	NA	NA	NA	NA	27.31	NA	1	1	47	3	NA	2	1	5	2	0	NA	NA	NA	NA	NA	NA	NA	NA	NA	NA	NA	NA	2	2	2	1	2	9
43469	5.2	143	2	43	24	31	92	5.198	107.85	1.163	279.6	29.49	17.1	2	1	78	3	NA	3	1	1.46	2	0	2391	64.04	338.09	198.25	17	93.6	2.87	31.2	0.5	28	5.5	5.051	2	2	2	1	2	10
43472	6.3	85	NA	NA	NA	NA	NA	NA	NA	NA	NA	15.63	12.9	NA	1	9	3	3	NA	NA	0.58	2	NA	2010	52.54	329.26	180.62	18.3	60.18	2.88	38.6	1.7	51.1	NA	NA	NA	NA	NA	1	NA	NA
43473	14.9	168	NA	40	17	22	63	4.396	54.81	1.073	315.2	34.78	12.5	2	2	25	1	NA	4	1	1.75	2	0	NA	NA	NA	NA	NA	NA	NA	NA	NA	NA	5.4	5.94	2	2	2	1	2	6
43474	60.5	175	2	40	17	21	38	4.81	60.11	0.576	237.9	31.14	12.6	1	2	69	3	NA	4	3	1.25	2	0	735	21.54	91.53	35.38	4.2	32.26	1.55	0.6	1	13.4	5.5	5.162	1	2	2	1	2	7
43475	6	106	1	45	15	23	49	4.577	81.33	1.264	374.7	23.62	15.8	2	1	31	3	NA	3	4	1.16	2	0	3617	85.41	611.92	322.37	20.2	94.7	2.17	215.4	0.8	153.8	5.2	6.273	2	2	2	2	1	5
43476	1.8	52	1	45	27	25	69	5.663	76.02	1.332	285.5	23.96	15.2	2	1	50	3	NA	3	1	5	2	0	4484	166.22	321.15	109.16	17.4	239.7	13.09	5.5	4.3	94.2	5.4	NA	2	2	2	3	1	7
43477	5.5	79	NA	NA	NA	NA	NA	NA	NA	NA	NA	14.71	13.3	NA	2	7	4	0	NA	NA	0.99	2	NA	1611	56.97	153.58	50.2	6.9	86.68	3.65	28	3.1	43.9	NA	NA	NA	NA	NA	1	NA	NA
43478	6.5	102	2	44	27	38	109	7.784	63.65	6.48	345	32.3	16.2	2	1	37	1	NA	1	5	0.71	2	1	2068	102.35	318.48	89.1	18.7	43.55	2.42	28.9	5	35.9	5.9	NA	2	2	2	1	2	8
43479	3.2	115	1	43	23	21	72	5.793	63.65	0.903	315.2	26.65	16	2	1	63	2	NA	3	1	4.25	2	0	2398	68.85	317.04	129.17	26.6	90.74	56.67	249.6	5.3	435.4	5	5.551	2	2	2	3	2	8
43480	7.7	74	2	41	78	88	44	3.362	61.88	1.152	386.6	29.17	13.9	1	2	46	4	NA	4	3	0.43	2	1	1004	51.47	153.89	66.88	29.2	24.24	0.28	132.9	0.2	1470.2	4.8	NA	1	2	2	1	2	3
43482	8.6	145	1	45	17	15	51	4.732	55.69	0.756	297.4	29.52	14.1	2	2	29	3	NA	4	1	NA	2	0	2020	58.48	210.8	116.12	10.4	107.16	2.95	5.1	0.7	56.1	5.2	NA	2	2	2	3	1	5
43483	3.8	80	NA	NA	NA	NA	NA	NA	NA	NA	NA	18.04	NA	NA	1	12	3	6	NA	NA	5	2	NA	1776	90.09	217.36	140.5	8.8	61.52	2.47	77.9	3.2	52.1	NA	NA	NA	NA	NA	1	NA	NA
43484	11.8	108	2	44	16	21	103	7.939	61	1.931	243.9	25.67	13.1	2	2	61	4	NA	2	2	0.79	2	0	1803	58.08	265.64	173.59	8	56.85	4.58	271	1.3	31.5	6.7	NA	2	2	2	2	1	99
43486	5.5	110	1	46	31	37	98	3.905	99.01	0.644	345	27.03	15.5	2	1	39	5	NA	3	5	1.71	2	0	4053	115.36	374.1	187.25	30	219.03	4.8	42.5	7.1	113.1	5.6	NA	2	2	2	3	1	5
43487	353.5	67	NA	39	15	25	271	4.086	54.81	0.485	273.6	23.02	13.8	NA	2	12	4	5	NA	NA	0.44	2	NA	2322	66.05	303.89	148.27	10.5	95.78	8.25	139.9	5.4	70.9	5.5	NA	NA	NA	NA	1	NA	NA
43488	27.6	204	1	45	26	23	90	4.784	63.65	0.948	291.5	30.86	14.5	2	2	29	1	NA	3	4	0.58	2	0	1583	55.24	122.83	9.59	8.3	84.55	2	103.6	1.5	78.8	5.2	NA	2	2	2	3	2	5
43489	13.6	240	2	42	27	21	89	4.913	72.49	2.461	291.5	23.02	15.2	2	2	64	4	NA	2	2	NA	2	0	1859	72	160.26	100	15.2	106.01	3.31	29.6	3.8	97.1	5.3	NA	2	2	2	1	2	6
43490	21.7	160	NA	46	31	28	95	3.646	45.97	1.942	315.2	27.59	13.2	NA	2	14	1	7	NA	NA	1.09	2	NA	1356	42.91	133.88	73.36	9.4	73.61	4.96	6.5	3.8	35.5	5	NA	NA	NA	NA	1	NA	NA
43492	9.5	151	1	43	22	18	50	3.879	68.95	0.61	303.3	25.39	12.5	2	2	51	3	NA	4	3	3.71	2	0	1550	50.18	176.21	66.2	13.5	51.43	3.04	29.2	2.9	59.9	5.3	5.551	1	2	2	3	1	5
43493	2.1	29	2	42	24	26	83	7.137	59.23	2.789	232	41.75	14.9	2	2	60	1	NA	1	1	0.96	2	0	397	16.67	69.43	41.52	3.4	6.9	3.2	47.9	3.5	46.3	5	NA	2	2	2	1	2	8
43494	4.7	113	NA	40	23	26	185	3.879	83.1	0.44	356.9	23.54	13.6	2	1	17	4	12	NA	NA	NA	2	NA	3137	126.97	324.3	133.07	16.4	151.74	1.65	190.9	1.6	86.5	5.8	4.496	NA	NA	NA	1	NA	7
43496	5.5	185	1	47	43	31	39	6.181	100.78	1.185	362.8	30.47	15.3	2	1	43	4	NA	3	1	3.3	2	0	1242	46.11	119.23	74.98	7.8	66.37	4.4	3.6	0.3	45.8	5.2	5.384	2	2	2	1	2	4
43498	2.7	67	1	44	17	25	59	5.146	90.17	1.806	517.5	27.46	14.6	1	1	78	2	NA	1	1	1.1	2	0	568	23.46	98.6	45.71	10.7	10.73	33.3	124.8	2.2	25.2	5.7	NA	2	2	1	1	1	6
43499	3.3	70	1	NA	NA	NA	NA	NA	NA	NA	NA	25.3	NA	2	1	26	1	NA	4	5	NA	2	0	NA	NA	NA	NA	NA	NA	NA	NA	NA	NA	NA	NA	2	2	2	3	2	8
43500	17.9	64	1	42	33	31	43	4.913	90.17	1.626	410.4	27.68	16.7	2	1	63	3	NA	4	1	5	2	0	2098	80.99	200.8	103.33	10	110.45	5.73	45.9	7.4	136	6.1	6.106	1	2	2	3	1	5
43501	16.7	190	NA	44	16	23	98	4.448	79.56	1.332	321.2	16.4	14.1	2	1	16	4	10	NA	NA	2.83	2	NA	1721	32.73	225.88	143.7	2.3	76.57	0.49	1.9	0.3	48.9	5.7	NA	NA	NA	NA	1	NA	6
43503	1.4	16	NA	40	37	31	73	4.655	70.72	2.89	333.1	25.81	11.6	1	2	58	4	NA	4	3	NA	2	0	1444	72.64	173.29	80.43	6.2	50.98	5.34	14.9	5.3	36.3	6.1	6.162	2	2	2	1	1	6
43504	41.4	96	NA	NA	NA	NA	NA	NA	NA	NA	NA	17.7	14.1	NA	2	8	5	2	NA	NA	5	2	NA	2571	74.23	364.82	172.19	16.8	89.37	3.62	57.7	0.8	110.6	NA	NA	NA	NA	NA	1	NA	NA
43505	21.7	181	2	42	19	20	62	4.862	38.01	0.655	148.7	28.67	12.5	2	2	47	4	NA	5	1	3.91	2	0	3278	107.43	352.11	152.53	32.7	131.9	4.04	73.8	4.1	77.6	6.1	NA	2	2	2	1	2	7
43506	75.4	78	NA	NA	NA	NA	NA	NA	NA	NA	NA	14.36	11.7	NA	2	7	1	1	NA	NA	0.41	2	NA	2099	77.43	219.51	120.85	6.1	101.81	4.85	40.3	11.2	22.3	NA	NA	NA	NA	NA	1	NA	NA
43507	12.7	128	NA	NA	NA	NA	NA	NA	NA	NA	NA	16.6	13.9	NA	1	8	1	2	NA	NA	0.96	2	NA	1667	74.16	239.8	124.29	18.4	50.12	5.38	119	4.8	37.6	NA	NA	NA	NA	NA	1	NA	NA
43508	NA	NA	2	NA	NA	NA	NA	NA	NA	NA	NA	25.55	NA	2	1	40	4	NA	2	5	0.57	2	0	1399	114.45	73.41	54.71	10.6	73.15	11.7	53.9	8.2	40.8	NA	NA	2	2	2	1	1	8
43510	24.9	247	NA	NA	NA	NA	NA	NA	NA	NA	NA	26.73	13.4	2	2	16	2	10	NA	NA	0.83	2	NA	1491	119.04	134.92	85.42	7.2	53.38	3.11	28.6	4.9	53.5	4.9	4.94	NA	NA	NA	1	NA	7
43511	16.4	238	NA	42	11	18	125	4.008	61.88	2.224	362.8	29.58	13.8	NA	2	14	3	7	NA	NA	0.57	2	NA	2284	90.03	338.49	172.63	13.9	66.88	6.26	101.8	3.7	36.3	5.2	NA	NA	NA	NA	1	NA	NA
43514	6.4	103	2	NA	NA	NA	NA	NA	NA	NA	NA	25.08	NA	2	1	80	2	NA	1	1	2.48	2	0	1594	71.22	253.11	158.27	10.5	35.21	3.81	66.8	5.3	30.2	NA	NA	2	9	2	1	2	8
43517	1.1	34	NA	42	37	29	50	4.707	63.65	1.75	350.9	32.47	13.9	2	2	33	5	NA	5	1	2.07	2	0	1347	33	232.5	47.5	18.4	32.53	0.96	34.6	2.2	50.3	5.6	4.718	2	2	2	1	2	5
43518	1.4	24	NA	46	20	19	93	3.414	62.76	1.976	321.2	27.72	15.4	2	1	16	1	9	NA	NA	0.03	2	NA	1963	90.95	204.23	44.98	11.4	86.58	2.29	11	0.7	46.4	5	5.329	NA	NA	NA	1	NA	6
43520	9.6	158	2	40	12	14	95	5.12	63.65	1.242	220.1	34.07	13.9	1	2	56	4	NA	3	3	5	1	0	714	23.43	83.85	16.9	7.1	31.73	0.85	15.5	0.4	59.3	9.5	NA	2	2	1	1	1	8
43521	5.8	126	2	43	16	20	52	5.922	63.65	1.547	309.3	26.74	16	1	2	45	3	NA	1	1	0.82	2	1	1769	28.14	262.01	111.74	9.9	69.57	0.55	30.9	0.5	53.1	4.9	5.829	1	2	2	1	1	8
43522	16.7	107	NA	NA	NA	NA	NA	NA	NA	NA	NA	17.44	13.3	NA	2	11	5	5	NA	NA	NA	2	NA	NA	NA	NA	NA	NA	NA	NA	NA	NA	NA	NA	NA	NA	NA	NA	1	NA	NA
43523	9	159	NA	36	19	21	70	6.439	72.49	1.231	333.1	25.28	14.1	1	2	68	4	NA	4	2	1.46	1	0	1597	67.63	161.41	66.56	12	76.83	3.98	74.6	2.6	219.1	6	NA	1	2	2	2	1	8
43524	NA	NA	2	35	9	18	87	4.086	174.15	1.05	416.4	26.18	11.6	1	2	74	4	NA	1	2	2.29	2	0	1808	61.09	222.24	71.98	18.2	78.07	2.88	104.9	1	114.9	5.3	NA	2	2	1	1	1	10
43526	21.9	80	1	40	17	23	68	4.293	72.49	0.677	148.7	21.58	15.9	2	1	72	2	NA	2	1	NA	2	0	852	15.73	123.22	40.56	2	32.96	0.63	2	0	70.8	4.8	5.607	2	2	2	1	2	5
43527	20.7	23	1	41	50	33	63	4.008	81.33	1.31	493.7	30.95	14.1	1	1	67	1	NA	5	5	2.94	1	0	3055	100.72	271	68.8	33.1	128.02	5.25	83.6	5.7	119.4	5.9	6.439	2	2	2	1	1	6
43528	18.5	130	1	NA	NA	NA	NA	NA	NA	NA	NA	27.86	NA	2	1	52	1	NA	2	1	0.7	2	0	3841	106.72	317.67	24.33	78.3	72	1.44	14.9	0	93.1	NA	NA	2	2	2	2	1	8
43529	22.8	165	1	44	30	25	91	5.844	72.49	0.485	565.1	37.7	14.4	1	2	38	3	NA	4	5	2.32	1	0	737	57.36	46.67	26.52	7.6	36.62	3.52	39	0.8	52.6	5.2	6.883	1	2	2	1	2	4
43530	25.8	126	NA	NA	NA	NA	NA	NA	NA	NA	NA	16.21	NA	NA	2	7	3	1	NA	NA	5	2	NA	NA	NA	NA	NA	NA	NA	NA	NA	NA	NA	NA	NA	NA	NA	NA	1	NA	NA
43531	23.4	143	NA	42	11	24	64	3.931	87.52	1.208	315.2	24.23	12.6	2	1	80	3	NA	1	1	2.14	2	0	NA	NA	NA	NA	NA	NA	NA	NA	NA	NA	5.2	NA	2	2	2	1	1	8
43533	6.3	66	1	45	18	16	57	5.301	90.17	1.231	291.5	31.31	14.9	1	1	69	4	NA	2	1	1.61	1	0	1723	64.88	221.71	110.11	9.1	49.36	3.91	251.4	1.3	23.9	6.4	NA	2	2	2	2	1	6
43534	0.7	12	1	42	14	18	45	7.189	73.37	2.743	291.5	22.2	13.5	1	2	45	3	NA	3	1	5	2	0	1736	73.14	306.94	118.53	41.5	42.15	6.59	38.4	1.1	33.7	5.1	NA	2	2	2	2	2	7
43535	9.2	59	1	44	15	20	112	4.474	70.72	1.152	339	30.97	14.8	1	1	71	3	NA	5	1	5	2	0	2156	69.3	375.37	197.75	29.9	46.3	5.42	20.9	12.9	25.4	5	NA	2	1	2	2	1	7
43536	81.2	65	NA	40	19	24	187	3.077	54.81	1.818	303.3	31.44	15	NA	2	15	2	9	NA	NA	1.25	2	NA	2403	81.97	352.87	176.93	26	77.56	6.5	25.2	11	37.3	5	5.884	NA	NA	NA	1	NA	NA
43537	8	114	1	45	17	24	67	4.448	81.33	0.734	339	26.65	15.4	2	1	23	5	NA	5	6	1.47	2	0	3789	195.57	411.15	103.23	22.5	149.18	6.59	48.4	9.1	35.3	5.2	5.107	2	2	2	1	2	7
43538	4.8	149	NA	43	14	17	58	4.008	84.86	0.373	321.2	19.82	14.9	2	1	19	1	14	NA	NA	1.73	2	0	4855	248.84	369.21	88.71	23.6	264.85	15.18	43.8	7.3	90.6	5	5.384	NA	NA	NA	3	NA	8
43539	1.1	18	NA	40	29	28	150	3.698	45.97	0.565	356.9	35.26	12.7	NA	2	13	1	7	NA	NA	5	2	NA	1316	80.91	152.4	68.34	14.4	48.17	2.07	79.6	3.1	61.4	5.2	6.162	NA	NA	NA	1	NA	NA
43540	6	103	2	40	25	26	83	5.456	81.33	1.897	297.4	28.21	13.6	2	2	65	1	NA	2	1	NA	2	0	1704	106.63	256.01	111.12	17.5	31.81	10.76	41.5	17.8	14.2	5.8	5.551	2	2	2	2	2	8
43541	3.2	67	2	42	19	19	61	7.215	91.94	2.36	469.9	31.13	15.9	2	1	74	3	NA	5	2	0.87	2	0	1678	49.07	239.52	83.53	16.5	57.7	1.65	69.3	2.8	70.6	5.6	5.995	2	2	2	3	1	6
43542	14.2	114	1	43	24	33	44	6.594	45.97	0.474	255.8	21.14	13.5	2	2	60	3	NA	5	1	NA	2	0	1059	72.09	80.38	47.44	12.8	52.97	3.03	153.4	1.9	133.5	5.7	5.495	2	2	2	1	2	6
43543	14.2	126	1	40	28	26	69	4.008	81.33	4.031	362.8	33.25	16.5	1	1	67	1	NA	3	1	5	2	0	3841	144.53	370.83	89.12	27	139.42	7.19	121.2	3.5	204.5	5.8	NA	1	2	2	3	2	4
43544	25.1	234	NA	47	13	22	128	4.06	76.02	1.163	297.4	21.6	16.5	2	1	16	2	10	NA	NA	2.02	2	NA	2925	79.63	428.77	254.94	17	103.53	3.9	309.4	9.1	71.3	4.9	5.051	NA	NA	NA	1	NA	7
43545	3.1	87	1	45	35	35	100	4.163	78.68	0.982	339	26.35	18.2	2	1	27	3	NA	2	5	0.05	2	0	3163	88.25	265.19	94.31	10.1	80.3	7.26	135.7	6.1	64.2	5.3	NA	2	2	2	2	1	6
43546	25.4	133	1	42	11	17	80	5.793	72.49	0.835	392.6	23.88	10.6	1	2	72	4	NA	4	2	1.47	2	0	1662	64.38	255.65	90.81	22.4	43.79	2.01	258.4	7.9	221.4	5.4	6.495	1	2	2	1	2	5
43548	210	126	2	42	34	26	63	6.672	63.65	3.827	434.2	28.79	14.1	1	2	26	3	NA	4	1	4.66	2	0	2560	108.56	259.95	70.86	13.5	119.62	8.56	30.3	7.2	52.7	4.3	NA	2	2	2	1	1	8
43550	30.4	83	1	35	16	15	64	3.982	135.25	1.253	446.1	40.41	10.6	1	1	74	4	NA	4	3	4.04	2	0	1335	45.38	83.9	1.56	11.1	75.37	0.52	0.4	0.3	11.5	6.5	8.215	1	2	2	1	1	5
43551	10	173	NA	44	31	52	63	3.181	92.82	1.073	481.8	36.01	15.2	2	1	18	3	13	NA	NA	1.65	2	0	1351	51.91	171.78	56.83	12.7	52.85	1.91	18.7	0.6	34	5.3	5.718	NA	NA	NA	1	NA	4
43552	11.8	106	1	39	12	18	58	5.094	54.81	0.937	220.1	23.48	9.5	2	2	45	3	NA	4	1	2.59	2	0	2053	54.55	213.02	108.81	6.2	65.44	2.4	11.8	0.9	50.7	5.5	5.162	2	2	2	3	1	7
43553	12.9	265	2	38	24	33	66	4.008	61	0.994	481.8	56.54	12.9	2	2	24	4	NA	5	6	2.5	2	0	997	58.73	109.05	55.22	10	37.25	0.96	54	0.1	107.2	5.2	4.774	2	2	2	3	2	9
43555	31.2	216	1	36	36	22	84	4.836	103.43	2.89	541.3	48.21	15.8	2	1	31	1	NA	2	6	0.46	2	0	2131	63.01	151.93	43.49	5.1	54.23	11.4	9.6	0.5	31.5	6.2	NA	2	2	2	2	2	8
43556	12.5	192	1	NA	NA	NA	NA	NA	NA	NA	NA	18.36	NA	2	1	63	4	NA	3	1	1.27	2	0	2556	94.32	438.14	302.64	10.3	50.5	1.89	138.5	1.5	14.4	NA	NA	9	2	2	1	1	6
43557	18.4	222	1	38	16	22	43	4.991	65.42	0.948	255.8	28.81	12.7	2	2	26	3	NA	4	5	3.65	2	0	1212	54.8	130.81	47.17	9.9	52.96	1.76	24.8	2	168.5	5.1	NA	2	2	2	1	1	7
43558	925.5	78	1	39	18	36	92	3.439	94.59	0.565	398.5	24.15	15.9	1	1	69	3	NA	5	6	5	1	0	1462	101.06	145.43	33.39	18.8	40.02	5.74	201.3	3.8	468.9	6	6.828	2	2	2	1	1	10
43559	1.6	26	1	41	17	26	43	3.931	54.81	1.773	160.6	19.89	14.1	2	2	21	3	NA	4	5	1.67	2	0	1135	37.1	170.18	44.38	11.7	34.94	0.79	194.7	0.3	183.4	4.7	NA	2	2	2	1	2	10
43560	62.7	116	1	40	82	61	235	3.957	63.65	0.926	232	17.93	13.4	1	2	47	4	NA	4	5	1.46	2	1	2086	98.83	244.39	103.73	8	78.83	7.12	8.4	0.8	34	4.9	5.773	1	2	2	1	1	10
43561	3.2	65	NA	42	65	92	51	4.267	67.18	0.339	214.1	19.1	13.6	2	2	21	3	NA	4	5	0.29	2	0	1614	112.81	204.01	73.62	31.3	37.39	1.8	164.2	2.5	655.2	4.6	NA	2	2	2	1	2	5
43562	7.7	203	NA	48	32	25	62	5.974	72.49	3.681	309.3	27.72	15.4	2	1	45	2	NA	4	1	3.57	2	0	3363	111.1	582.23	222.89	37.2	72.75	4.67	627.5	6.7	53.9	5.5	NA	1	2	2	1	1	6
43564	1.5	42	1	31	147	57	46	5.172	38.9	1.344	226	23.05	11.6	2	2	29	1	NA	3	1	3.13	2	0	4173	264.28	360.9	150.11	33.1	188.92	5.82	130.7	6.2	86.3	5.2	4.441	2	2	2	1	2	6
43565	15.1	124	1	47	23	27	61	4.396	63.65	2.71	255.8	24.5	13.6	2	2	20	1	NA	2	5	1.45	2	0	2570	66.12	320.74	188.4	26.4	119.11	2.06	258.5	3.3	58.3	5	NA	2	2	2	1	2	7
43567	10	76	2	44	22	28	66	4.344	83.98	1.05	273.6	30.87	15.4	1	2	79	3	NA	3	1	1.81	2	0	1218	49.27	203.26	69.61	13.6	26.43	3.13	77.6	2.6	24.5	5.4	5.718	1	9	2	1	2	8
43568	24.4	139	2	47	23	27	98	5.793	91.05	1.502	356.9	22.95	15.1	2	1	49	4	NA	2	1	0.85	2	0	2367	144.41	193.42	99.99	6.1	111.53	10.78	153.8	2.9	19.5	6.2	6.439	1	2	2	1	1	6
43569	26.2	197	NA	44	13	18	43	3.724	58.34	0.565	196.3	23.57	13.2	NA	2	14	4	7	NA	NA	NA	2	NA	1563	61.14	239.38	89.89	18.8	42.77	0.83	33.4	0.6	48.9	5.7	NA	NA	NA	NA	1	NA	NA
43570	9.5	102	1	45	21	33	68	5.379	68.07	2.348	339	29.01	13.8	2	2	70	3	NA	3	3	4.72	2	0	1714	41.45	282.23	187.48	11.9	52.55	3.1	347.5	0.9	181.6	5.4	NA	1	2	2	3	2	6
43571	11.6	97	1	47	22	24	93	5.146	139.67	1.242	434.2	20.25	14.3	2	1	24	3	NA	5	5	3.27	2	0	3071	131.82	320.26	133	19.3	143.51	11.02	26.4	5.3	56.7	5.5	NA	2	2	2	1	1	7
43572	1.1	26	1	41	63	28	63	7.086	68.95	3.037	303.3	25.68	16.2	2	2	45	3	NA	1	6	NA	2	1	1221	36.25	221.07	146.24	10.8	22.54	0.85	777.4	0.3	37.1	5.1	NA	2	2	2	1	1	2
43573	16.6	129	1	45	19	22	58	4.319	82.21	2.292	333.1	26.26	14	2	1	77	3	NA	3	1	NA	1	0	2846	129.64	373.41	239.25	22.6	98.64	14.23	43.3	21.4	36.5	8.4	7.05	1	2	2	2	1	7
43574	11.4	164	1	41	30	20	108	6.905	90.17	11.064	315.2	34.98	15.9	1	1	50	3	NA	3	4	3.23	1	1	1532	68.65	190.53	88.8	13.2	53.63	1.3	85.6	2.1	706.9	8.8	NA	2	1	1	1	1	4
43575	26.8	145	1	35	12	16	79	4.732	81.33	1.513	214.1	50.82	9.6	2	2	47	4	NA	3	1	1.51	1	0	1972	99.46	210.32	99.25	8.3	79.77	5.27	118.3	9.8	80.3	5.2	NA	2	2	2	1	1	7
43576	NA	NA	NA	NA	NA	NA	NA	NA	NA	NA	NA	15.91	NA	NA	2	7	3	1	NA	NA	1.42	2	NA	1696	96.41	177.44	95.89	10.9	67.48	5.42	75.5	8.1	33.2	NA	NA	NA	NA	NA	1	NA	NA
43579	6.7	226	1	49	20	22	65	6.284	99.01	0.994	339	21.56	15.7	2	1	28	2	NA	4	5	NA	2	0	2563	100.34	287.34	162.3	14	116.13	7.35	95.3	1.8	382.1	5.2	5.273	2	2	2	2	2	6
43581	6	91	1	44	27	32	140	6.103	99.01	2.168	345	22.77	17.5	2	1	40	1	NA	2	3	2.27	2	0	2778	144.34	182.88	55.57	8.5	143.75	10.79	4.8	10.3	28.5	5.5	5.718	2	2	2	1	1	8
43582	6.8	140	1	43	39	30	55	5.948	90.17	2.552	398.5	30.98	15.2	2	1	46	2	NA	4	6	2.66	2	0	3269	74.7	431.18	276.07	9.3	63.65	3.12	288.3	4.3	29.2	5.8	NA	2	2	2	3	2	5
43583	1.8	25	1	41	13	20	68	4.526	90.17	1.129	285.5	28.79	14.5	2	2	24	4	NA	4	5	1.93	2	0	2071	70.26	175.24	62.18	10.4	89.65	4.43	21.2	0.7	43.9	5.6	4.496	2	2	2	3	1	5
43584	11.5	295	NA	48	18	39	95	3.129	99.01	0.395	339	22.33	15.4	2	1	16	4	8	NA	NA	1.93	2	NA	1564	42.4	229.35	82.03	10.3	54.92	5.6	219.1	2.7	40.2	5.5	4.274	NA	NA	NA	1	NA	8
43585	14.4	160	1	42	29	23	68	4.267	49.5	0.971	309.3	37.12	15	2	2	45	1	NA	3	4	2.04	2	1	2914	119.86	323.16	83.44	27.1	134.54	3.65	49.8	0.8	189.3	5.8	NA	1	2	2	3	1	5
43586	33.3	108	2	35	30	23	112	6.077	54.81	2.36	386.6	46.33	14.9	2	2	42	3	NA	4	1	1.17	2	1	1639	58.09	254.43	149.75	11.4	45.79	5.2	39.9	2.6	23.4	5.6	NA	1	2	2	3	1	6
43587	1.5	24	2	42	19	21	63	3.284	73.37	0.926	380.7	33	17.1	1	1	51	3	NA	4	4	1.92	2	1	4142	174.32	430.45	186.39	16.7	193.61	7.91	56.2	6.5	148.5	5.2	NA	2	2	2	1	1	8
43588	174.5	202	2	39	25	22	94	3.517	63.65	1.14	273.6	54.9	13.6	1	2	44	3	NA	3	1	5	2	1	1147	35.05	139.25	54.31	6.8	50.97	2.05	20	2	21.9	5.4	5.551	2	2	2	1	2	8
43589	NA	NA	NA	37	11	21	70	3.362	106.08	1.445	339	20.15	14.4	2	1	78	3	NA	1	1	0.77	2	0	NA	NA	NA	NA	NA	NA	NA	NA	NA	NA	5.4	NA	2	1	2	1	1	7
43590	7.3	89	2	43	24	24	78	3.284	99.01	0.971	374.7	25.33	15	2	1	80	3	NA	3	1	1.83	2	0	1681	97.46	170.34	62.52	17.6	70.44	2.19	33.7	2.7	54	5.9	5.607	2	9	2	1	1	7
43591	NA	NA	NA	40	11	25	78	3.595	85.75	0.621	309.3	38.9	10.5	1	1	75	1	NA	1	5	1.54	2	0	NA	NA	NA	NA	NA	NA	NA	NA	NA	NA	5.5	NA	1	2	2	1	1	4
43592	98	102	2	43	23	20	57	4.267	57.46	2.45	345	27.09	14.3	1	2	69	3	NA	3	1	1.29	2	0	933	31.44	93.39	12.29	4.4	48.22	2.32	14.1	1	29.7	6.1	6.051	1	2	2	1	1	7
43593	4.3	228	1	39	36	37	66	5.844	112.27	0.553	279.6	28.05	14.8	2	1	58	4	NA	3	1	NA	2	0	1939	57.18	217.58	68.54	20.4	87.98	0.76	76.1	0.4	22.1	5.6	5.551	1	2	2	1	2	6
43594	74	199	2	43	37	14	83	5.043	87.52	2.642	446.1	31.4	16.1	2	1	55	1	NA	3	1	1.69	2	0	2403	66.99	280.45	215.37	12.8	113.16	2.72	25.2	1.6	48	5.3	NA	2	2	2	1	2	6
43595	4.2	62	1	46	23	26	72	4.681	62.76	1.671	333.1	29.17	15	2	1	49	3	NA	5	1	5	2	0	1925	87.69	267.36	57.33	8.3	54.1	3.21	5.2	4.4	60.1	5.7	NA	2	1	2	1	1	8
43597	192.5	84	1	40	17	19	86	8.249	90.17	6.808	541.3	29.06	12.5	1	1	65	2	NA	1	4	0.29	1	0	1432	54.89	270.77	238.7	5.3	18.39	1.05	98.1	15.3	4	7.7	NA	2	2	2	1	1	5
43599	NA	NA	1	30	8	12	70	5.844	100.78	1.818	321.2	NA	11.6	1	2	77	4	NA	3	1	2.36	2	0	1753	67.52	265.62	210.08	13	50.54	6.51	118.8	3.8	185.2	5.9	7.216	2	2	1	1	2	9
43600	10.1	102	NA	46	16	19	66	4.112	102.54	1.14	279.6	18.4	15.2	2	1	48	3	NA	3	3	3.75	2	0	2559	68.03	307.97	123.32	16.6	118.87	3.56	53.2	2.2	43.7	5.7	NA	2	2	2	3	1	7
43601	7.3	146	NA	NA	NA	NA	NA	NA	NA	NA	NA	20.67	NA	2	2	16	4	10	NA	NA	NA	2	NA	1635	37.81	212.17	111.26	12.8	72.81	4.22	150.1	4.4	111.2	NA	NA	NA	NA	NA	1	NA	6
43602	23.1	128	2	43	21	24	80	4.448	81.33	1.027	309.3	26.75	15	1	2	54	3	NA	4	5	3.93	2	0	2362	73.57	337.82	268.81	15.1	85.8	4.81	34.7	3.8	139.8	5.2	5.607	2	2	2	3	2	6
43603	158.6	3	2	12	17	20	74	9.698	152.05	6.876	309.3	NA	10.6	1	2	55	3	NA	4	1	1.1	2	0	2378	137.06	318.66	149.02	26.4	65.47	19.56	91.1	20.7	30.4	5.5	5.495	2	1	2	1	2	6
43604	32	276	NA	44	25	29	118	4.862	72.49	1.208	493.7	35.68	15.6	2	1	18	3	11	NA	NA	0.58	2	0	2358	115.53	272.41	159.44	11.4	90.53	20.44	112.1	11.7	61	5.1	5.273	NA	NA	NA	1	NA	7
43605	22.2	63	NA	NA	NA	NA	NA	NA	NA	NA	NA	17.91	NA	NA	1	7	4	1	NA	NA	1.69	2	NA	1762	62.8	237.15	90.4	11.2	65.86	4.1	118.8	4	28.4	NA	NA	NA	NA	NA	1	NA	NA
43606	820	42	1	NA	NA	NA	NA	NA	NA	NA	NA	32.08	NA	1	2	80	3	NA	3	2	1.35	1	0	1354	46.85	235.44	152.09	12.3	27.24	3.74	111.2	4.5	24.7	NA	NA	1	2	1	1	1	9
43607	9.3	103	NA	40	16	16	63	5.094	55.69	1.129	315.2	36.23	13.6	2	2	54	3	NA	4	1	3.93	2	0	1380	53.43	185.78	66.85	8.7	47.16	1.09	57.4	0.8	58.6	5.3	5.607	1	2	2	3	2	7
43608	7.1	39	NA	NA	NA	NA	NA	NA	NA	NA	NA	16.06	13.3	NA	1	8	3	2	NA	NA	1.16	2	NA	NA	NA	NA	NA	NA	NA	NA	NA	NA	NA	NA	NA	NA	NA	NA	1	NA	NA
43610	215	171	1	41	30	23	35	5.043	63.65	1.784	291.5	43.72	17.3	1	1	51	1	NA	4	3	2.41	1	0	3010	95.59	434.18	136.74	24.1	104.14	9.95	172.3	8.4	132.4	6.8	6.994	2	2	2	1	1	6
43611	37.9	151	NA	NA	NA	NA	NA	NA	NA	NA	NA	17.44	13.3	NA	1	6	2	0	NA	NA	1.99	2	NA	2425	73.18	355.23	180.35	17.5	81.23	8.32	173.8	14	14.5	NA	NA	NA	NA	NA	1	NA	NA
43612	21.5	234	1	43	19	24	85	6.336	72.49	2.247	386.6	26.88	13.2	1	2	56	4	NA	2	1	1.57	1	0	1015	49.26	84.41	30.52	4.6	53.25	3.09	10.6	0.6	40.1	6.4	NA	2	2	2	3	1	6
43613	69.7	66	1	47	51	35	77	6.594	72.49	3.985	392.6	31.8	18.1	1	1	28	1	NA	2	4	4.7	2	0	2545	92	284.8	131.62	20	101.45	8.32	24.8	13.8	51.6	5.1	NA	2	2	2	1	1	8
43614	5.6	187	1	45	16	41	69	6.413	108.73	1.4	428.3	25.91	15.1	2	1	64	3	NA	3	3	1.35	2	0	2910	87.37	324.59	70.54	13.6	100.77	4.48	2.8	6.2	75.9	5.1	5.384	2	2	2	2	1	8
43615	9.6	25	1	36	46	37	55	3.336	105.2	1.005	232	22.62	11.6	1	1	80	3	NA	5	1	3.86	2	0	1303	70.43	174.92	59.24	21.6	41.61	4.99	17.3	6.2	37.1	5.8	NA	1	1	1	1	1	7
43616	9.6	146	NA	39	21	25	82	4.448	63.65	1.863	339	33.51	12.7	2	2	18	2	13	NA	NA	3.23	2	0	2045	44.54	284.7	198.75	10.9	83.62	0.73	131.1	1	46.5	5.2	5.162	NA	NA	NA	1	NA	7
43617	3.2	59	NA	41	17	17	55	6.103	88.4	3.161	356.9	34.07	14.2	1	2	47	4	NA	4	3	1.71	2	0	2308	115.19	231.35	103.96	5	100.56	10.76	5.7	1.7	36.3	6.3	5.273	1	2	2	3	1	8
43618	0.8	85	2	40	18	23	55	6.206	90.17	4.742	321.2	26.33	13.3	1	2	58	2	NA	1	2	NA	1	1	1080	52.16	151.75	90.5	6	30.54	8.36	61	7.3	10.8	6.6	NA	1	2	2	1	2	6
43621	0.4	9	1	45	15	28	74	5.094	64.53	2.089	291.5	21.58	13.4	2	1	61	1	NA	3	6	5	2	0	2807	96.61	272.21	77.87	10.5	73.37	4.81	40.7	0.9	162.1	5.6	NA	2	2	2	1	1	8
43622	1.3	50	2	46	15	21	34	6.181	83.1	0.677	226	24.95	12.5	2	2	30	4	NA	5	5	2.5	2	0	1768	120.28	157.39	50.26	15.1	72.16	2.8	23.3	3	50.3	5.1	NA	2	2	2	1	2	5
43623	1.4	20	NA	NA	NA	NA	NA	NA	NA	NA	NA	17.61	14.6	NA	2	11	5	4	NA	NA	NA	2	NA	2733	102.45	352.97	129.29	26.5	103.9	5.44	55	3.1	131.8	NA	NA	NA	NA	NA	1	NA	NA
43624	13.1	115	1	41	25	29	62	4.293	55.69	1.264	327.1	37.79	7.9	1	1	53	4	NA	2	1	4.29	1	0	3796	179.61	358.38	168.95	15.9	182.56	11.21	28.1	13.3	102.8	9.9	10.602	1	2	2	1	2	6
43625	8.3	94	NA	50	41	47	201	4.732	63.65	0.666	356.9	23.52	16.7	2	1	17	1	66	NA	NA	1.33	2	NA	2442	74.74	323.77	156.11	21.3	96.4	4.22	50.6	1.2	34.8	5.5	5.884	NA	NA	NA	3	NA	9
43627	NA	NA	NA	NA	NA	NA	NA	NA	NA	NA	NA	31.65	NA	2	1	36	3	NA	2	1	0.6	2	0	NA	NA	NA	NA	NA	NA	NA	NA	NA	NA	NA	NA	2	2	2	1	2	8
43628	15.9	288	NA	41	23	22	53	5.56	72.49	0.677	237.9	29.45	13.3	NA	2	15	4	9	NA	NA	2.85	2	NA	1337	51.42	179.88	82.21	13.5	46.64	4.72	39.4	2.8	42.8	5.4	NA	NA	NA	NA	1	NA	NA
43629	6.3	99	2	39	16	18	73	4.422	50.39	1.208	190.3	37.66	13.9	2	2	26	1	NA	2	5	1.97	2	0	4079	100.81	591.58	283.66	34.4	152.35	1.45	269.7	0.9	226	5.5	4.829	2	2	2	1	2	9
43630	230	153	NA	43	16	21	228	4.06	77.79	1.264	356.9	20.43	14.7	NA	1	15	3	9	NA	NA	4.72	2	NA	3654	140.85	533.88	287.2	20.4	109.55	18.15	137.3	0.6	63.7	5.5	5.44	NA	NA	NA	1	NA	NA
43631	10.9	208	NA	43	20	19	84	3.233	68.95	0.96	208.2	26.14	14.9	2	2	16	3	10	NA	NA	5	2	NA	1796	106.13	197.28	81.97	11	65.7	9.55	11.9	15.6	35.8	5.2	4.496	NA	NA	NA	1	NA	7
43632	10.9	141	2	40	24	27	108	4.448	72.49	1.152	345	35.33	14.8	2	2	65	2	NA	3	4	0.53	2	0	865	44.27	94.43	47.02	12.2	36.71	1.03	42.6	1.3	377.3	5.5	5.162	1	2	2	2	2	7
43633	9.2	238	1	44	34	21	91	5.534	81.33	2.235	446.1	29.04	15.9	2	1	41	1	NA	3	1	1.16	2	0	3406	115.66	425.47	153.4	16.6	56.43	6.18	1.5	7.6	18.9	4.8	5.44	2	2	2	3	2	6
43634	5.9	121	1	39	15	20	49	4.163	76.91	1.084	237.9	20.28	13.9	2	2	25	3	NA	5	5	0.96	2	0	2385	103.55	326.26	159.59	27.7	81.74	10.25	158.6	14.5	898.4	4.9	NA	2	2	2	1	2	8
43635	24.5	20	2	39	17	16	87	5.172	54.81	1.852	273.6	29.91	13.3	2	2	64	1	NA	1	3	1.97	2	0	1042	36.18	119.54	60.88	5.5	46.5	0.66	28.7	0.6	29.3	6.1	NA	2	2	2	3	2	6
43636	0.8	18	1	43	27	32	55	3.879	90.17	1.219	350.9	23.57	15.9	2	1	38	3	NA	5	1	3.87	2	0	3780	89.38	610.59	299.51	48.7	126.2	6.11	367.9	10.8	70.2	5.3	NA	2	2	2	2	2	8
43637	78.1	59	NA	NA	NA	NA	NA	NA	NA	NA	NA	14.64	13.5	NA	2	11	1	5	NA	NA	5	2	NA	3398	118.76	423.13	194.91	27.5	139.94	6.14	36.6	4	43	NA	NA	NA	NA	NA	1	NA	NA
43638	16.2	381	NA	46	32	23	47	5.637	84.86	1.806	392.6	24.94	15.1	2	1	33	3	NA	5	1	5	2	0	NA	NA	NA	NA	NA	NA	NA	NA	NA	NA	4.5	5.718	2	2	2	1	1	6
43639	12.7	86	1	40	21	24	59	3.905	107.85	1.863	315.2	29.3	15.2	2	1	77	3	NA	4	1	1.46	2	0	1652	99.46	177.9	85.03	24.2	64.5	2.62	105.6	4	1827.6	5.6	NA	2	2	2	2	1	8
43640	13.9	161	NA	40	16	22	57	4.551	54.81	0.937	362.8	45.05	12.3	2	2	26	4	NA	4	5	0.47	2	0	2245	172.95	198.58	18.71	11.6	83.6	5.02	17.6	3.5	33.2	5.5	NA	2	2	2	1	2	5
43641	4.7	65	2	43	14	18	101	6.491	54.81	1.919	339	33.85	13.3	2	2	20	3	NA	3	5	0.46	2	0	1997	71.27	271.82	119.35	10.7	74.57	3.69	10.6	0.8	41.8	5	5.884	2	2	2	1	2	8
43642	173.5	201	NA	45	7	18	149	4.758	68.95	1.106	279.6	21.63	14.5	NA	1	15	1	7	NA	NA	2.84	2	NA	2887	134.93	312	109.03	11.2	124.98	10.58	671	3.1	38.3	5.5	NA	NA	NA	NA	1	NA	NA
43643	19.9	74	NA	NA	NA	NA	NA	NA	NA	NA	NA	19.33	13.7	NA	1	10	2	5	NA	NA	4.83	1	NA	1587	77.79	240.89	94.26	11.6	37.61	6.78	127.5	8.4	27.3	NA	NA	NA	NA	NA	1	NA	NA
43644	4.1	74	1	46	30	27	75	5.482	54.81	0.948	380.7	26.43	16.2	2	1	50	1	NA	1	3	0.44	2	1	1738	87.26	173.54	60.77	16.8	78.05	4.07	92.3	7.2	24.3	5.4	NA	2	2	2	1	2	5
43645	21.2	329	1	NA	NA	NA	NA	NA	NA	NA	NA	31.34	NA	2	1	23	4	NA	3	5	NA	2	0	696	20.95	127.83	53.92	16.2	13.11	0.28	31.3	0.1	43	NA	NA	2	2	2	1	2	6
43646	5.4	144	NA	47	91	54	75	4.888	75.14	0.994	422.3	29.86	16.7	2	1	18	1	13	NA	NA	1.88	2	0	2027	75.67	252.55	102.31	23.7	84.37	4.63	59.9	4.6	66.3	5.4	6.051	NA	NA	NA	2	NA	8
43647	21.5	196	2	35	24	22	126	5.043	38.01	0.723	255.8	45.19	12.3	2	2	31	2	NA	4	1	3.41	2	0	1105	42.31	134.8	67.49	4.5	44.82	1.46	110.3	0.4	17.3	5.4	5.551	2	2	2	3	2	7
43648	6.9	62	NA	NA	NA	NA	NA	NA	NA	NA	NA	18.18	14.6	NA	2	7	1	1	NA	NA	0.62	2	NA	1788	55.41	280.65	149.53	19.7	54.53	5.35	123.8	7.7	51.8	NA	NA	NA	NA	NA	1	NA	NA
43650	8.8	119	NA	NA	NA	NA	NA	NA	NA	NA	NA	19.42	NA	NA	2	13	4	7	NA	NA	1.45	2	NA	1152	34.93	147.73	51.68	7.4	47.33	2.16	40.8	1.5	28.4	NA	NA	NA	NA	NA	1	NA	NA
43651	5.4	91	NA	45	16	40	168	4.862	37.13	1.298	279.6	18.73	13.8	NA	2	12	1	5	NA	NA	1.62	2	NA	1222	31.79	202.52	110.22	8	34.56	1.66	146.2	1.6	12.7	5.3	5.829	NA	NA	NA	1	NA	NA
43653	1.7	46	1	43	23	29	34	5.094	88.4	1.344	392.6	26.67	14.2	2	1	39	3	NA	5	1	5	2	0	1303	28.93	124.57	17.33	7.7	40.3	0.67	18.4	0.2	66.2	4.8	NA	2	2	2	1	1	7
43654	8.3	102	1	37	91	106	75	4.939	90.17	1.773	398.5	19.01	14.8	2	1	36	3	NA	3	1	0.73	2	1	4883	110.98	497.46	134.85	14.6	114.72	7.06	48.7	3.8	69	4.9	NA	2	2	2	3	1	3
43656	12.6	158	1	40	27	26	42	2.896	99.01	0.971	321.2	27.07	11.4	1	1	80	4	NA	2	1	3.49	1	0	2313	89.37	213.16	87.4	9	122.54	10.18	127	7.8	52.9	8.3	5.495	2	2	2	1	2	5
43658	14	210	NA	NA	NA	NA	NA	NA	NA	NA	NA	17.99	14.7	NA	2	10	3	4	NA	NA	0.03	2	NA	1626	41.17	216.74	142.29	10.9	67.54	2.78	34.4	7.2	28.5	NA	NA	NA	NA	NA	1	NA	NA
43659	5.8	128	NA	46	15	16	121	5.043	63.65	0.632	452	25.8	15.5	NA	1	15	3	8	NA	NA	2.57	2	NA	1769	90.61	203.02	89.06	15.8	66.78	5.1	76.3	5.2	24.4	4.9	5.218	NA	NA	NA	1	NA	NA
43660	10.6	151	NA	39	19	20	66	4.784	72.49	0.835	237.9	35.84	13.5	2	2	17	4	13	NA	NA	1.51	2	NA	1935	99.45	231.45	123.78	7.3	67.1	1.88	551	1.8	58.6	5	NA	NA	NA	NA	1	NA	10
43661	14.8	231	NA	39	14	20	60	4.965	45.97	0.903	172.5	NA	12	2	2	16	4	66	NA	NA	1.45	2	NA	1096	40.21	109.78	30.45	9.1	56.33	1.4	69.9	1.7	155.2	5.5	NA	NA	NA	NA	1	NA	8
43662	6.9	125	2	42	20	19	57	5.327	54.81	0.971	255.8	29.6	13.7	2	2	38	3	NA	4	4	0.7	2	0	922	43.73	100.26	34.46	10.8	39.96	3.13	18.3	2.4	124.2	5.1	NA	2	2	2	3	2	6
43663	4.8	61	NA	NA	NA	NA	NA	NA	NA	NA	NA	16.31	14.4	NA	1	7	1	1	NA	NA	1.22	2	NA	1235	35.04	216.91	109.14	15.8	27.46	2.4	49.8	3.1	18.3	NA	NA	NA	NA	NA	1	NA	NA
43664	4.8	101	NA	NA	NA	NA	NA	NA	NA	NA	NA	23.57	14.6	NA	2	9	3	3	NA	NA	2.59	2	NA	NA	NA	NA	NA	NA	NA	NA	NA	NA	NA	NA	NA	NA	NA	NA	1	NA	NA
43666	11.5	126	NA	36	12	18	44	5.56	60.11	1.129	184.4	29.13	13.6	2	2	30	4	NA	4	5	1.71	2	0	2254	94.72	286.98	148.3	13.4	82.26	4.3	34.6	2.3	69.5	5.5	NA	2	2	2	1	2	6
43667	18.7	38	NA	NA	NA	NA	NA	NA	NA	NA	NA	13.72	14	NA	1	6	2	0	NA	NA	2.3	2	NA	1965	73.38	212.64	133.97	12.1	96.75	7.63	19.5	11.2	16.1	NA	NA	NA	NA	NA	1	NA	NA
43669	9.3	92	NA	NA	NA	NA	NA	NA	NA	NA	NA	16.88	13.5	NA	1	11	2	5	NA	NA	1.36	2	NA	2826	87.49	451.45	173.88	26	81.03	6.6	106.7	7.5	86.7	NA	NA	NA	NA	NA	1	NA	NA
43670	40.8	374	1	NA	NA	NA	NA	NA	NA	NA	NA	25.28	NA	1	1	44	1	NA	1	3	1.15	2	0	2126	47.86	192.04	36.42	1.4	21.72	3.31	0.7	1.7	7.7	NA	NA	2	2	2	1	1	8
43671	35.7	182	1	45	23	23	80	3.698	131.72	2.969	428.3	37.63	12.9	1	1	75	3	NA	2	1	1.21	2	0	2003	108.38	200.98	100.01	12.3	85.07	1.97	102	1.3	46.6	5.6	NA	2	2	1	1	2	7
43672	5.6	71	1	45	16	22	36	7.577	73.37	1.163	172.5	19.08	13.4	1	2	63	3	NA	5	1	NA	2	0	2015	65.51	221.1	141.67	30.3	87.13	5.66	118.2	15.2	302.2	5.5	NA	2	2	2	1	2	5
43673	NA	NA	NA	NA	NA	NA	NA	NA	NA	NA	NA	NA	NA	NA	2	7	4	0	NA	NA	0.32	2	NA	783	22.13	89.17	60.08	4	37.15	4.43	75.9	9.5	44.3	NA	NA	NA	NA	NA	1	NA	NA
43674	8.4	115	2	40	13	19	48	5.715	107.85	1.231	475.8	38.93	10.8	1	2	57	4	NA	2	5	4.02	2	0	3407	85.54	394.28	186.86	18.4	168.14	5.66	16.2	1.7	89.6	6.2	NA	2	2	2	1	2	8
43675	94.5	95	NA	NA	NA	NA	NA	NA	NA	NA	NA	15.55	13.8	NA	1	8	3	2	NA	NA	2.12	2	NA	2123	68.46	296.42	162.5	12.1	76.65	9.14	98.1	7.9	20.9	NA	NA	NA	NA	NA	1	NA	NA
43677	3.9	88	NA	NA	NA	NA	NA	NA	NA	NA	NA	28.76	14.8	NA	1	11	2	5	NA	NA	1.66	2	NA	2422	86.26	201.56	44.2	13.8	143.15	5.96	17	4.6	74	NA	NA	NA	NA	NA	1	NA	NA
43678	20.7	119	1	42	29	26	65	4.836	81.33	3.206	582.9	38.85	16.1	1	1	43	3	NA	4	1	1.4	2	0	3651	122.96	486.22	209.66	25.4	125.57	6.83	74.1	2	75.9	4.9	4.441	2	2	2	2	2	6
43679	5.4	160	1	44	24	24	54	5.405	99.01	2.168	404.5	27.16	16.8	2	1	56	3	NA	5	1	4.38	2	0	2205	84.96	339.03	127.44	21	60.19	10.32	43.9	7.9	77.1	4.7	4.718	1	2	2	1	1	6
43680	26.9	125	1	40	30	23	81	6.517	54.81	1.208	309.3	31.17	14.7	2	2	57	2	NA	5	1	5	2	0	1163	60.17	82.68	35.56	10.3	57.63	7.38	17.8	14.6	115.5	5.5	5.551	1	2	2	3	2	6
43682	7.9	95	2	42	25	25	73	4.37	68.07	4.358	362.8	29.83	13.9	1	2	80	3	NA	3	2	2.02	2	0	1295	44.52	131.85	54.18	10.3	68.83	3.88	15.6	4.1	39.5	6.7	7.938	1	2	2	1	1	7
43683	2	66	1	39	25	22	74	6.31	90.17	1.355	416.4	25.56	17	2	1	54	3	NA	4	1	5	2	0	5102	139.41	589.95	293.8	13.3	192.96	10.44	27.6	2.9	73	5.7	5.884	1	2	2	1	2	6
43684	5.6	85	1	45	19	27	45	5.922	81.33	4.922	339	26.38	15.5	1	1	67	1	NA	1	2	1.71	1	0	1573	94.15	205.17	92.23	21	42.74	10.74	6.5	14.9	13.3	5.8	NA	2	2	2	2	2	9
43685	23	129	NA	NA	NA	NA	NA	NA	NA	NA	NA	13.59	13.7	NA	2	8	2	2	NA	NA	2.3	2	NA	2194	96.15	234.26	143.53	7	99.72	7.8	5.4	10	34	NA	NA	NA	NA	NA	1	NA	NA
43688	24.7	22	1	45	14	21	57	4.991	63.65	1.152	237.9	22.1	12.9	2	2	47	1	NA	5	1	5	2	0	1588	54.36	200.71	107.25	11	40.82	3.26	52.1	5.9	53.9	5.2	NA	2	2	2	1	2	7
43689	3.4	66	1	38	15	21	56	5.327	90.17	1.569	345	23.02	13.5	2	1	37	5	NA	5	1	5	2	0	2174	93.56	273.27	94.71	12	70.71	2.16	17.8	2	75.3	5.6	NA	2	2	2	1	1	7
43690	1850	67	1	NA	NA	NA	NA	NA	NA	NA	NA	42.42	NA	1	1	77	4	NA	1	1	1.91	1	1	994	40.66	135.63	79.15	11.9	35.94	3.44	203.5	5.5	8.5	NA	NA	1	1	2	1	1	12
43691	20.9	105	1	41	9	16	49	4.991	63.65	0.621	208.2	20.77	13.3	2	2	44	3	NA	2	3	0.59	2	1	2363	73.36	361.44	147.84	19.4	71.07	2.58	102.4	4	37.6	5.2	5.551	1	2	2	1	2	6
43692	15600	163	1	34	32	54	118	3.181	126.41	1.795	505.6	29.12	15.2	1	2	47	4	NA	2	1	1.3	1	0	280	6.74	51.01	30.17	0.8	5.06	0.1	2.1	0	1.2	5.5	10.602	1	2	2	1	2	7
43695	6.2	140	1	40	20	18	53	6.439	84.86	2.36	214.1	28.09	12	2	2	33	3	NA	5	1	5	2	1	3797	74.96	450.12	207.28	24.7	155.98	2.49	37	4	147.7	5.4	NA	2	2	2	1	2	7
43696	2.5	81	1	45	21	23	72	3.931	81.33	0.35	321.2	24.35	14.2	2	1	28	4	NA	2	5	NA	2	0	2878	31.64	530.44	329.87	12.3	71.46	3.07	42.6	0.1	415.8	5.5	4.718	2	2	2	1	1	7
43697	8.6	181	1	43	26	21	63	5.87	72.49	2.314	374.7	25.3	17.5	2	1	79	3	NA	5	1	1.97	2	0	2841	77.18	332.71	174.19	21.7	129.45	7.84	28.8	11.1	49.8	5	NA	1	2	2	3	1	8
43699	8.3	216	2	44	15	20	53	4.991	85.75	2.066	273.6	17.75	12.4	2	1	61	4	NA	3	5	3.37	2	0	3624	125.52	582.75	313.34	41.4	98.19	9.51	385.8	16.5	64.4	4.6	NA	2	2	2	1	2	8
43700	20.7	301	1	47	65	59	80	4.939	78.68	4.505	440.2	37.82	15.8	2	1	36	3	NA	4	3	3.57	2	0	2262	51.88	447.29	253.45	15.9	25.67	44.74	57	17.6	4.8	5	NA	2	2	2	1	2	5
43701	34.9	464	NA	44	17	23	101	4.008	89.28	0.339	362.8	23.63	14.7	2	1	17	4	11	NA	NA	4.62	2	NA	1742	34.15	203.92	132.84	10.7	93.45	2.37	29.5	1.4	144.9	5.5	NA	NA	NA	NA	2	NA	7
43702	9.3	159	2	36	15	25	57	5.534	80.44	1.411	208.2	22.35	12.8	2	2	80	4	NA	1	3	NA	1	0	431	31.7	23.17	5.42	1.6	23.07	4.31	1.7	2.7	27.6	5.8	NA	1	2	1	1	2	8
43704	0.8	21	NA	51	24	70	69	3.672	81.33	0.598	368.8	17.74	15	2	1	18	2	15	NA	NA	5	2	0	1524	58.97	204.76	87.37	11.1	53.13	0.41	137.9	0	27.8	5.1	NA	NA	NA	NA	1	NA	8
43705	151	53	1	36	14	18	74	4.112	164.42	1.773	475.8	31.27	11.2	1	1	80	4	NA	2	2	NA	1	0	1008	56.65	61.27	18.96	8.9	61.62	1.05	26.1	1.1	462.3	12.2	NA	2	1	2	1	1	5
43706	59.2	364	NA	42	27	21	84	5.87	75.14	2.156	309.3	31.91	13.2	1	2	17	3	11	NA	NA	1.25	2	NA	1549	30.16	279.25	183.62	16.2	39.13	3.93	306.1	3.6	9.8	5.3	NA	NA	NA	NA	1	NA	8
43707	2.8	43	NA	46	60	45	255	4.06	54.81	5.148	309.3	33.85	15.3	NA	1	12	1	6	NA	NA	1.22	2	NA	2851	115.17	329.85	106.6	22.7	119.9	10.5	259.8	7.8	36.9	5	NA	NA	NA	NA	1	NA	NA
43708	224.5	131	1	37	27	29	38	8.275	99.01	3.443	190.3	33.08	17	1	1	51	2	NA	4	1	5	2	0	3815	116.11	504.17	214.21	36.8	128.2	6.11	171.6	6	227.2	6.1	NA	2	2	2	1	1	4
43709	4.5	24	1	44	27	21	30	5.146	81.33	1.502	404.5	34.52	15.8	1	1	51	1	NA	2	1	1.04	2	0	2813	95.81	348.08	120.81	16.4	116.37	2.39	81.1	3.3	60.8	6	6.661	2	2	1	3	1	6
43710	12.3	160	1	40	33	23	78	4.344	68.95	2.19	297.4	38.22	15.2	1	1	50	3	NA	5	1	4.72	1	0	2606	112.17	313.46	108.42	15.3	100.4	3.31	23.5	3.8	83	6.2	9.548	2	2	2	1	2	6
43711	5	47	NA	NA	NA	NA	NA	NA	NA	NA	NA	17.63	NA	NA	2	15	1	8	NA	NA	NA	2	NA	2033	74.28	344.36	183.19	18.6	41.95	3.48	275.5	2.9	71.6	NA	NA	NA	NA	NA	1	NA	NA
43712	5.8	87	NA	NA	NA	NA	NA	NA	NA	NA	NA	14.85	13.3	NA	2	7	3	1	NA	NA	1.49	2	NA	763	21.37	93.8	57.77	2.9	33.91	2.77	7	4.8	28.7	NA	NA	NA	NA	NA	1	NA	NA
43715	12	52	NA	NA	NA	NA	NA	NA	NA	NA	NA	21.69	12.9	NA	1	7	2	1	NA	NA	2.36	2	NA	2603	90.59	364.08	187.24	20.1	91.21	5.64	147.4	11.7	49	NA	NA	NA	NA	NA	1	NA	NA
43716	1.6	27	1	42	16	14	58	6.284	50.39	2.089	237.9	20.97	15	2	1	31	3	NA	4	1	4.01	2	0	3752	136.95	535.72	267.92	20.6	85.78	14.04	35.4	12	42.8	5.5	NA	2	2	2	1	1	8
43717	4.1	80	1	43	29	23	60	4.681	113.15	1.276	434.2	30.87	16.2	1	1	34	1	NA	4	1	3.69	2	0	2060	116.04	164.92	51.07	7.6	91.98	4.33	15.9	3.4	92	5.4	5.107	2	2	2	1	2	5
43718	281	117	1	40	20	17	58	4.241	139.67	1.614	493.7	45.66	14.4	1	1	61	4	NA	2	3	2.88	1	1	2865	130.32	332.16	131.52	15.4	113.13	5.82	57.8	7	42.6	5.8	NA	1	2	2	1	1	4
43719	84.7	239	NA	45	10	16	140	4.163	68.07	0.418	249.8	26.71	14.4	NA	1	15	4	8	NA	NA	0.63	2	NA	1638	95.57	168.86	47.3	8.4	63.72	6.62	47.5	4.6	33	4.3	NA	NA	NA	NA	1	NA	NA
43720	299	278	1	41	16	21	41	4.06	92.82	0.79	422.3	41.02	13.1	1	1	64	4	NA	4	1	5	1	0	2287	90.55	229.03	79.3	8.6	112.53	4.61	11.4	3.2	53.3	7.4	6.273	1	2	2	1	1	5
43721	5.3	105	NA	NA	NA	NA	NA	NA	NA	NA	NA	25.34	NA	NA	2	13	3	7	NA	NA	1.19	2	NA	721	9.71	129.8	49.29	5.2	19.03	0	2.8	0	12.5	NA	NA	NA	NA	NA	1	NA	NA
43723	0.9	32	1	42	14	18	40	7.525	95.47	1.208	285.5	25.94	13.5	2	2	51	3	NA	2	1	4.48	2	0	1849	73.84	229.17	168.2	17.1	80.58	4.41	121.5	7.9	207.5	5.8	NA	2	2	2	1	2	7
43724	6.3	184	NA	48	17	25	102	3.595	72.49	0.373	279.6	26.21	13.9	2	1	16	2	11	NA	NA	0.92	2	NA	657	13.42	119.97	88.98	1.8	13.75	4.12	273.8	1.9	6	5.4	5.44	NA	NA	NA	3	NA	6
43725	7.6	126	NA	44	14	20	63	3.801	86.63	0.44	279.6	27.36	12.7	2	1	16	4	11	NA	NA	0.09	2	NA	1762	43.39	268.57	178.85	4.5	58.75	1.96	83.8	0.9	14.6	5.8	NA	NA	NA	NA	1	NA	7
43726	1119	194	2	42	14	19	84	3.388	156.47	1.174	362.8	30.46	11.1	1	2	76	4	NA	4	1	3.29	1	0	577	19.09	89.34	31.44	8.7	18.57	7	76.2	4.8	23.7	5.3	NA	1	2	1	1	2	8
43727	4.5	107	2	43	46	43	116	5.767	63.65	1.389	303.3	33.1	9.3	2	2	46	2	NA	1	1	0.66	2	0	2182	66.54	340.32	142.65	18.6	64.11	4.17	23.6	7.6	163.9	5.6	6.217	2	2	2	1	2	8
43731	5.2	49	1	44	12	21	42	3.957	76.02	1.253	255.8	17.85	13.7	2	2	21	3	NA	2	6	0.85	2	0	3582	125.82	489.92	351.02	15.3	129.06	8.96	19	8.5	231.6	4.9	NA	2	2	2	1	1	8
43732	2.1	59	1	42	48	91	32	4.344	88.4	0.96	356.9	25.83	15	1	1	33	4	NA	3	5	3.56	2	0	2608	85.99	381.4	176.48	15	88.95	15	116.5	7.6	33.8	5.6	4.996	2	2	2	1	1	7
43733	62.8	203	NA	NA	NA	NA	NA	NA	NA	NA	NA	42.18	NA	1	2	63	2	NA	3	4	NA	1	0	NA	NA	NA	NA	NA	NA	NA	NA	NA	NA	NA	NA	1	2	2	1	2	6
43735	125.8	210	NA	45	15	26	101	4.189	72.49	0.632	285.5	22.52	13.8	2	1	19	4	11	NA	NA	2.9	2	0	3416	72.72	412.17	175.32	14.8	166.21	3.81	53.4	1.3	99	5	NA	NA	NA	NA	1	NA	8
43736	29.2	85	1	45	59	37	98	5.379	61	2.213	333.1	29.15	13.9	2	2	49	1	NA	4	1	5	2	0	1149	37.87	114.57	30.88	9.8	38.36	1.57	14.2	0.9	19.8	5.1	NA	2	2	2	1	2	7
43737	3.1	39	NA	40	15	21	156	4.991	51.27	1.547	243.9	32.6	12.8	NA	2	12	4	6	NA	NA	3.52	2	NA	1830	51.15	222.73	70.46	9.6	82.99	1.16	34.9	0.9	32	5.8	4.94	NA	NA	NA	1	NA	NA
43738	2.3	26	1	38	21	19	56	5.741	63.65	0.971	463.9	23.2	14.4	2	1	80	3	NA	1	1	1.09	2	0	1991	112.49	244.6	23.34	9.1	16.07	13.18	106.1	11.1	4.7	6.9	8.327	2	2	2	1	2	2
43740	8.3	162	2	38	11	16	69	3.672	74.26	0.463	279.6	25.84	13.5	2	2	34	4	NA	5	1	4.83	2	0	2212	52.16	296.55	169	8.9	67.3	4.85	64.5	0.8	56.8	5.1	4.774	2	2	2	1	2	8
43741	7	146	NA	39	24	25	81	3.62	77.79	1.276	368.8	35.1	12.5	NA	2	14	5	8	NA	NA	0.37	2	NA	2808	123.61	383.5	174.61	19.4	87.5	2.37	193.7	3.4	148.7	5.5	4.663	NA	NA	NA	2	NA	NA
43742	3.2	172	2	39	27	36	57	5.379	63.65	1.84	386.6	46.62	14.8	2	2	36	1	NA	2	5	0.96	1	0	892	27.21	84.13	16.48	4.2	50.84	1.5	1.5	0.9	14.1	6.3	NA	2	2	2	1	2	7
43743	177.5	185	1	41	15	31	98	3.155	152.05	1.027	469.9	29.36	12.4	1	1	80	3	NA	5	2	3.92	1	0	1303	39.42	191.66	107.9	9.7	44.21	2.63	36.8	3.9	26	6.8	7.993	2	2	2	1	2	8
43744	10.1	208	NA	43	18	17	79	3.957	72.49	0.666	261.7	29.8	13.4	2	2	16	4	8	NA	NA	0.46	2	NA	3548	104.24	340.72	143.01	15	198.19	4.72	16.2	2.9	140.7	5.4	NA	NA	NA	NA	1	NA	8
43747	12.9	254	1	40	24	24	67	6.103	72.49	2.574	333.1	42.95	14.5	2	1	29	1	NA	2	1	2.28	2	0	3496	106.74	454.45	210.27	25.8	144.2	5.75	89.5	4.8	76.5	5.4	5.551	2	2	2	2	2	7
43748	22.6	87	2	44	25	28	57	6.051	159.12	3.522	523.4	30.43	12.1	1	2	80	3	NA	2	2	1.62	2	0	1013	29.34	158.71	51.86	16	31.92	2.09	87.4	2.6	170.3	6.5	7.05	1	1	2	1	2	8
43749	11.8	87	1	42	15	16	74	4.448	90.17	1.389	297.4	21.04	15.9	2	1	63	2	NA	3	1	1.97	2	1	1220	37.33	166.78	87.65	4.5	45.87	2.97	3.5	0.5	15.7	4.9	3.053	1	2	2	1	1	7
43750	5.1	68	NA	45	18	32	320	4.06	54.81	1.095	273.6	16.37	14.8	NA	1	13	3	6	NA	NA	1.24	2	NA	2995	116.3	330.16	213.72	8.8	139.54	12.97	26.7	11.8	42.7	5.2	NA	NA	NA	NA	1	NA	NA
43751	13.8	212	NA	NA	NA	NA	NA	NA	NA	NA	NA	22.52	14.1	NA	1	11	3	5	NA	NA	3.49	2	NA	1185	38.82	186.75	82.18	5.2	31.92	2.62	53.7	4.2	12.4	NA	NA	NA	NA	NA	1	NA	NA
43753	21.7	162	NA	45	109	71	280	3.31	45.97	1.456	404.5	24.7	13.2	NA	1	14	1	8	NA	NA	NA	2	NA	2032	75.43	254.13	98.47	18.9	81.04	2.45	15.7	4.7	13.8	4.9	NA	NA	NA	NA	1	NA	NA
43755	108	153	NA	NA	NA	NA	NA	NA	NA	NA	NA	16.78	13.1	NA	1	11	2	5	NA	NA	1.26	2	NA	1840	74.43	211.23	71.21	8.6	78.64	3.42	166.7	8	57.5	NA	NA	NA	NA	NA	1	NA	NA
43756	5.8	143	2	41	23	26	54	4.577	86.63	0.937	297.4	29.69	14.7	2	1	64	1	NA	1	1	0.65	2	1	1521	57.51	208.54	72.99	28.9	54.15	1.3	89.5	1.5	295.5	6	5.884	2	2	2	1	1	8
43757	89	180	2	41	26	26	75	7.396	82.21	3.116	315.2	29.92	13.5	2	2	62	1	NA	1	1	0.35	2	1	1138	39.12	158.13	107.25	8.4	41.91	1.53	2.4	2.9	4.9	8.1	9.603	2	2	2	3	2	4
43758	6.6	178	1	45	22	23	42	5.56	89.28	0.519	345	25.3	14.2	2	1	54	3	NA	5	1	5	2	0	2047	95.93	170.63	89.41	14.6	102.27	14.17	34	9.9	38.6	5	NA	2	2	2	2	2	6
43759	8.9	247	1	43	20	26	54	4.551	79.56	1.242	422.3	24.85	14.5	1	1	42	4	NA	4	6	5	2	0	2858	95.59	302.12	97.5	15.7	144.13	4.18	60.7	0.7	108.3	5.2	NA	2	2	2	3	2	6
43761	7.5	65	2	43	33	31	74	6.129	90.17	1.626	350.9	27.02	14.9	1	1	60	4	NA	2	1	1.21	2	0	1099	35.43	160.74	97.02	7.1	35.75	0.42	18.1	0.2	22.1	5.2	NA	1	2	2	1	2	7
43763	5.6	139	NA	NA	NA	NA	NA	NA	NA	NA	NA	28.36	NA	2	1	33	1	NA	3	5	NA	2	0	3501	230.69	362.43	134.09	26.1	125.7	20.64	38.7	14.8	105.1	NA	NA	2	2	2	3	2	8
43764	21	236	1	NA	NA	NA	NA	NA	NA	NA	NA	36.79	13.1	1	2	36	4	NA	3	1	2.36	2	0	2807	104.02	340.06	159.85	17.3	116.53	1.57	555.3	0.6	67.6	7.8	NA	2	2	2	1	2	6
43767	16.4	86	2	46	21	27	102	4.163	63.65	0.881	243.9	21.02	13.9	1	2	67	3	NA	4	2	1.96	2	0	1248	51.21	180.59	88.32	20.1	40.54	6.59	62	8.2	60.3	5.8	NA	2	2	2	1	2	7
43768	6.1	34	1	45	15	17	73	3.905	50.39	2.202	208.2	26.94	13.6	1	2	58	3	NA	3	5	1.19	1	0	1302	62.25	132.98	24.6	8.7	58.16	1.43	21	0.7	47.7	5.9	6.606	1	2	2	1	1	7
43769	67.9	78	1	41	23	27	82	6.724	107.85	3.579	178.4	27.02	14	1	2	80	3	NA	1	2	1.18	2	0	836	8.02	104.89	74.03	5.6	12.54	0.13	168.2	0.1	28.1	5.9	5.718	1	2	1	2	1	5
43770	1.6	29	1	43	20	25	62	5.612	48.62	0.79	232	25.19	13.8	2	2	43	3	NA	5	1	5	2	0	2905	111.7	364.65	193.36	39.8	126.68	6.26	182.4	8.6	392.9	5.1	5.495	2	2	2	1	1	8
43771	56.7	115	1	41	19	27	103	6.103	116.69	1.4	475.8	26.8	13.1	1	2	68	1	NA	3	1	1.28	2	0	2370	121.29	217.49	83.79	20.1	115.97	5.48	153.9	0.6	62.4	5.6	5.44	2	2	2	1	2	7
43772	2.8	37	2	45	19	24	64	5.456	78.68	1.344	333.1	29.02	13.6	1	2	58	3	NA	3	2	1.19	2	0	2981	93.8	391.48	156.49	25.8	121.74	6.91	26.2	4.6	50.1	5.7	5.273	2	2	2	3	2	8
43773	7.8	146	1	40	19	27	44	3.181	63.65	0.824	309.3	22.92	14.8	2	1	80	3	NA	5	2	5	2	0	1954	81.37	262.18	107.72	26.4	60.13	7.13	151.8	3.8	113.3	5.9	6.717	1	1	2	1	1	6
43774	3.5	67	2	44	22	23	103	3.982	53.04	2.1	279.6	23.56	13.9	2	2	25	2	NA	2	6	1.11	2	0	1054	38.74	165.01	67.83	16.5	29.99	0.26	46.7	0.1	39.9	5.1	NA	2	2	2	3	2	6
43775	7.7	140	2	41	25	25	64	4.422	54.81	2.518	261.7	35.58	13.9	2	2	50	1	NA	4	6	5	1	0	1844	79.36	186.52	52.51	15.5	90.05	5.69	130.9	5.5	45.4	5.7	NA	2	2	2	2	2	6
43776	8.8	153	1	44	56	32	50	6.129	117.57	1.468	422.3	41.63	16	2	1	48	1	NA	4	6	5	2	0	2447	92.98	201.33	120.7	19.4	109.48	5.21	28.8	0.4	101.3	5.1	6.106	2	2	2	1	2	7
43777	2.9	107	1	43	19	19	76	4.163	83.98	1.682	345	23.68	15.5	2	1	26	3	NA	3	5	2.21	2	0	3770	94.94	562.01	336.52	17.2	134.54	6.82	27.2	3.1	96.1	5.3	5.662	2	2	2	3	1	6
43778	2.6	36	1	42	18	27	87	3.827	61	0.768	350.9	24.11	15.8	1	1	53	3	NA	4	1	NA	2	0	2139	84	246	94.28	7.6	79.42	5.44	9.8	2.9	51.9	5.7	5.884	1	1	2	3	1	6
43779	91	371	NA	46	14	19	63	4.965	63.65	0.971	196.3	23.33	15.2	2	2	35	1	NA	5	1	2.06	2	0	522	9.73	84.01	52.1	6.3	18.46	0.39	82.2	0.9	30.1	5.5	NA	2	2	2	1	2	8
43780	2.2	46	NA	46	25	23	67	5.172	63.65	2.1	356.9	28.93	16.5	2	1	18	3	11	NA	NA	1.4	2	0	2081	99.71	285.24	89.59	35	62.48	0.92	46.8	0.6	59.7	4.9	5.551	NA	NA	NA	1	NA	8
43781	4.5	73	NA	NA	NA	NA	NA	NA	NA	NA	NA	21.12	13.2	NA	1	8	1	1	NA	NA	0.33	2	NA	1170	35.92	188.86	75.06	7.3	31.87	3.47	80	3	22	NA	NA	NA	NA	NA	1	NA	NA
43782	8.1	82	NA	NA	NA	NA	NA	NA	NA	NA	NA	18.02	14	NA	1	11	3	5	NA	NA	1.7	2	NA	4569	204.63	517.76	315.45	23.8	195.41	9.06	274.4	8.6	84.5	NA	NA	NA	NA	NA	1	NA	NA
43785	22.3	165	1	43	38	32	65	8.249	82.21	8.422	517.5	34.6	15	2	1	48	3	NA	5	1	2.46	2	0	2303	69.57	345.61	254.06	8.8	75.3	4.17	22.1	5.2	70.1	6.2	NA	2	2	2	1	1	7
43786	4.6	180	1	43	17	23	70	5.172	83.98	1.829	315.2	23.73	16.1	2	1	71	1	NA	5	1	3.41	2	0	1747	67.12	231.29	109.85	13.5	64.21	6.57	73.6	11.2	26.4	5.3	5.051	1	2	2	1	1	8
43787	9.7	151	1	NA	NA	NA	NA	NA	NA	NA	NA	18.2	NA	2	1	54	3	NA	2	6	0.87	2	1	1572	37.68	211.23	117.7	5.2	66.09	1.44	0.1	1.6	13.5	NA	NA	2	2	2	1	1	5
43789	5.9	106	NA	47	18	21	109	4.758	54.81	1.332	285.5	22.66	15.4	2	1	16	3	10	NA	NA	1.16	2	NA	2845	86.06	381.04	300.76	12.9	115.16	1.68	373.8	0.9	139.2	5.1	5.218	NA	NA	NA	1	NA	6
43790	10.7	153	1	43	11	12	51	4.655	70.72	0.519	226	23.47	12.8	2	2	36	3	NA	3	5	3.5	2	0	2067	60.88	208.75	107.67	5.6	104.09	4.31	4	5.2	33.2	5.4	5.329	2	2	2	1	2	6
43791	16.7	139	NA	NA	NA	NA	NA	NA	NA	NA	NA	15.89	13.1	NA	2	9	1	3	NA	NA	0.73	2	NA	1394	64.16	153.34	58.79	8	58.57	2.48	56.8	4.6	64.7	NA	NA	NA	NA	NA	1	NA	NA
43792	209	212	1	38	25	25	85	4.267	90.17	3.274	362.8	30.33	14.6	2	1	75	3	NA	5	1	4.09	2	0	2717	102.6	323.71	101.46	40.3	112.36	8.11	87.1	4.5	236.3	6.7	NA	1	2	2	1	1	8
43793	5.8	100	NA	42	20	18	31	4.551	57.46	1.163	243.9	30.83	12.3	2	2	39	3	NA	1	1	NA	2	0	NA	NA	NA	NA	NA	NA	NA	NA	NA	NA	5.6	NA	2	2	2	1	2	7
43794	19.5	404	1	35	12	22	72	4.344	116.69	1.694	446.1	44.11	12.9	1	2	70	2	NA	5	3	1.18	2	0	911	70.14	102.41	32.25	11.3	24.45	0.57	13	1.4	22.3	5.8	NA	1	2	2	1	1	11
43795	2.6	14	2	NA	NA	NA	NA	NA	NA	NA	NA	32.08	NA	1	2	67	4	NA	1	4	0.59	2	0	1048	68.24	69.94	11.04	5.7	53.97	1.66	12.2	2	228.8	NA	NA	2	2	2	1	2	9
43797	NA	NA	NA	NA	NA	NA	NA	NA	NA	NA	NA	24.27	NA	NA	2	14	3	8	NA	NA	3.87	2	NA	1209	29.41	218.62	171.81	5.2	27.7	4.19	35.8	5	17.3	NA	NA	NA	NA	NA	1	NA	NA
43798	7.6	103	1	NA	NA	NA	NA	NA	NA	NA	NA	16.84	NA	2	1	56	4	NA	2	5	0.88	2	0	1310	59.82	204.57	66.66	16.1	28.87	0.88	17.8	0.7	11.9	NA	NA	2	2	2	1	1	11
43799	12.9	66	1	40	13	22	67	4.37	45.97	2.123	119	21.29	13.6	2	2	27	2	NA	3	3	0.63	2	0	1120	55.09	160.9	48.68	7.4	28.59	3.73	9.9	7.3	25.1	4.8	NA	2	2	2	1	2	5
43801	45.1	123	1	43	28	30	55	5.198	88.4	2.608	559.1	29.81	14.6	2	1	72	3	NA	4	5	3.85	2	0	2511	90.16	401.99	170.79	34.5	55.3	4.19	264.7	4.1	642.3	5.3	5.94	2	2	2	1	1	6
43802	88.7	278	1	42	24	28	81	3.724	81.33	2.54	339	22.96	13.5	1	1	64	4	NA	3	1	0.95	2	0	2000	78.03	236.85	116.46	13.9	85.65	4.45	49.6	6.3	124.4	6	NA	1	2	2	1	1	5
43804	7.5	101	NA	NA	NA	NA	NA	NA	NA	NA	NA	22.07	NA	2	2	16	3	10	NA	NA	2.73	2	NA	1417	34.39	227.48	145.55	8.7	43.89	2.83	4.4	4.2	18.9	NA	NA	NA	NA	NA	1	NA	7
43805	3.4	38	NA	NA	NA	NA	NA	NA	NA	NA	NA	19.86	14.9	NA	1	9	3	2	NA	NA	3.54	2	NA	2485	68.09	318.78	201.87	17.1	113.58	4	19.7	5	12.3	NA	NA	NA	NA	NA	1	NA	NA
43806	29.9	21	2	43	26	28	80	3.672	103.43	2.439	469.9	26.2	12.5	1	1	80	3	NA	1	1	1.71	2	0	2664	92.22	368.2	149.15	25.8	93.68	6.5	260.9	6.7	222.6	5.9	NA	1	2	2	1	2	10
43807	13.1	172	2	41	16	16	57	3.801	66.3	0.644	291.5	24.74	14.9	2	1	22	3	NA	5	5	4.29	2	0	3000	91.08	415.95	201.53	12	110.77	3.31	21.1	3.6	49.4	5	4.718	2	2	2	1	2	7
43808	56.6	359	NA	48	22	29	61	6.853	63.65	0.96	226	17.23	12.1	2	2	19	1	10	NA	NA	1.19	2	0	2366	57.95	276.71	122.25	22.4	116.34	2.49	30.4	7.3	130.5	5.5	NA	NA	NA	NA	1	NA	8
43809	21.6	69	NA	NA	NA	NA	NA	NA	NA	NA	NA	30.45	13.1	NA	2	9	4	3	NA	NA	1.76	2	NA	1688	51.22	201.78	84.09	12.2	75.81	1.97	28.7	1.9	42.3	NA	NA	NA	NA	NA	1	NA	NA
43810	9.4	198	1	46	14	18	71	4.629	83.1	0.779	356.9	22.89	16	2	1	21	3	NA	3	5	5	2	0	1572	68.9	150.35	80.56	9.9	70.11	4.91	52.5	0.4	99.4	4.9	5.329	2	2	2	3	1	9
43812	81.8	31	NA	NA	NA	NA	NA	NA	NA	NA	NA	27.66	11.6	NA	2	7	4	0	NA	NA	NA	2	NA	1119	38.41	175.56	87.04	6.2	30.89	4.2	33.4	4.4	29.7	NA	NA	NA	NA	NA	1	NA	NA
43813	5.7	103	1	41	19	17	55	3.388	106.96	0.858	339	27.56	15.8	1	1	73	3	NA	5	1	4.64	2	0	2912	92.26	314.62	112.58	35.1	148.35	7.59	39.8	4.8	164.5	6.2	5.995	1	1	2	1	2	9
43814	29.2	263	NA	47	18	22	93	3.931	81.33	0.621	327.1	20.42	14.4	2	1	17	4	14	NA	NA	0.71	2	NA	2963	26.45	285.88	158.74	13.3	196.7	1.75	144.8	0.7	197.5	5.7	5.551	NA	NA	NA	1	NA	8
43815	14.4	148	NA	43	28	20	107	3.672	81.33	1.027	577	38.9	16.5	2	1	17	3	13	NA	NA	0.58	2	NA	2855	76.07	408.6	292.09	12.5	107.48	8.28	90.1	5.8	33.6	5.1	NA	NA	NA	NA	1	NA	6
43816	90.8	97	1	44	16	23	51	3.129	54.81	1.163	327.1	36	13.5	1	2	77	3	NA	4	3	1.46	1	1	2254	94.34	172.09	31.25	24.5	139.53	4.41	70.6	1.2	730.7	7.6	9.659	1	1	2	3	1	6
43817	4.6	119	NA	43	26	17	62	3.776	77.79	0.485	339	25.4	13.8	2	2	19	4	15	NA	NA	4.72	2	0	2327	59.23	289	202.23	10.3	107.13	1.68	157.8	1.7	378.6	5.2	4.996	NA	NA	NA	1	NA	5
43818	33.4	223	NA	43	12	17	46	3.801	63.65	0.869	273.6	26.75	13.1	2	2	17	3	11	NA	NA	5	2	NA	1399	48.87	186.72	71.29	13.3	52.46	1.67	42	3.3	61.7	5.2	4.996	NA	NA	NA	3	NA	8
43822	14.1	102	1	43	11	14	126	5.172	76.91	3.105	362.8	31.01	14.2	1	2	49	3	NA	5	3	4.64	1	1	1460	49.87	128.93	69.58	7.4	84.49	3.1	10.9	0.8	229.6	5.8	NA	2	2	2	1	1	6
43823	8.6	103	2	50	26	25	77	3.595	98.12	0.666	267.7	21.57	14.3	2	1	31	3	NA	2	1	0.25	2	0	1396	51.49	156.65	108.58	2.1	62.81	6.48	0.4	11	8.8	5.6	NA	2	2	2	3	1	5
43824	1.1	43	1	47	19	30	70	4.215	110.5	1.253	422.3	26.08	13	2	2	79	3	NA	3	1	2.86	2	0	1045	44.04	109.36	58.75	8.1	40.19	1.96	29.8	0.8	45.4	5.6	NA	1	2	2	1	2	7
43825	278	189	1	36	57	36	70	5.017	98.12	1.942	404.5	28.87	13.8	1	1	49	4	NA	2	1	2.83	1	0	1321	40.91	175.76	86.06	6.2	51.87	1.43	27.4	0.4	24.3	7.2	NA	2	2	1	1	1	8
43826	4	82	1	41	72	75	72	4.396	68.07	0.813	327.1	26.87	13.8	2	1	60	3	NA	4	1	NA	2	0	1456	54.01	188.16	112.03	15.1	56.7	3.43	83.1	3.2	25.2	5.4	5.44	1	2	2	3	1	8
43827	5.7	96	1	38	94	101	85	4.758	114.92	6.187	362.8	29	16.8	1	1	60	3	NA	4	1	3.86	2	0	3317	124.04	422.6	284.65	14.2	128.68	8.04	20.4	10	35.3	5.4	6.994	1	2	2	3	2	6
43828	9.5	222	NA	46	68	43	62	3.155	63.65	0.497	339	31.16	13.9	2	1	17	2	11	NA	NA	0.87	2	NA	3313	97.54	479.75	268.98	21.6	116.96	3.55	169.7	1.5	63.4	5.2	4.94	NA	NA	NA	1	NA	8
43829	104.1	37	2	42	22	26	82	6.646	99.01	2.789	541.3	NA	13.6	1	2	73	4	NA	2	2	NA	1	0	1172	50.5	154.44	69.63	12.8	40.65	3.39	49.5	6.8	222.4	7.5	NA	1	2	2	1	2	9
43830	35.9	176	1	42	29	27	72	5.922	72.49	2.19	333.1	34.2	16.5	2	2	44	1	NA	4	1	5	2	0	1585	42.2	162.37	78.62	27.6	92.11	2.11	63.3	0.9	112.3	6.4	6.994	2	2	2	1	1	7
43831	5.1	75	NA	NA	NA	NA	NA	NA	NA	NA	NA	19.51	12.7	NA	1	10	2	4	NA	NA	0.89	2	NA	2217	83.77	307.43	134.23	22.9	75.09	7.61	89.5	9.7	21.4	NA	NA	NA	NA	NA	1	NA	NA
43833	65.2	90	2	43	25	24	52	5.25	107.85	2.371	422.3	36.37	15.6	2	1	77	3	NA	5	1	4.75	2	0	1251	66.59	108.99	32.67	4.5	61.09	3.38	5.5	2.4	24.7	6	NA	2	2	2	1	2	8
43834	8.6	81	1	40	51	34	99	6.232	88.4	8.964	416.4	34.65	14.8	1	1	31	3	NA	4	1	3.57	2	0	2601	100.75	226.89	37.49	39.2	142.51	3.15	10.5	5.1	28.8	5.8	NA	2	2	2	1	2	4
43835	6.1	94	NA	45	15	22	134	4.008	63.65	0.542	297.4	21.1	12	NA	2	13	4	5	NA	NA	0.82	2	NA	2059	58.93	291.26	106.82	17.7	78.23	1.48	17.7	3.3	32.4	5.4	NA	NA	NA	NA	1	NA	NA
43836	4.3	71	1	36	16	21	61	3.931	101.66	1.468	469.9	24.22	12.3	1	1	52	4	NA	5	1	5	1	0	3448	143.62	390.72	85.4	31.8	160.33	5.18	181.9	4.8	194.4	6.5	NA	1	2	2	3	2	6
43837	3.2	92	NA	43	15	17	225	2.689	60.11	1.05	327.1	20.3	15.2	NA	1	14	3	8	NA	NA	NA	2	NA	3339	136.25	453.96	113.86	24.7	108.75	7.31	65	4.9	137.2	4.8	NA	NA	NA	NA	2	NA	NA
43838	7	47	NA	NA	NA	NA	NA	NA	NA	NA	NA	34.48	NA	2	2	32	4	NA	4	1	2.03	1	0	NA	NA	NA	NA	NA	NA	NA	NA	NA	NA	NA	NA	2	2	2	1	2	8
43839	5.9	22	2	47	20	29	38	7.008	81.33	1.084	309.3	21.53	14.9	1	2	67	3	NA	4	3	NA	2	1	NA	NA	NA	NA	NA	NA	NA	NA	NA	NA	5.1	5.107	2	2	2	1	1	9
43840	11.7	104	NA	44	16	18	60	5.017	64.53	1.524	232	26.05	13.8	1	2	80	3	NA	1	2	0.77	2	0	2193	99.29	211.69	96.02	6.8	105.93	11.36	70.7	6.1	83.6	5.9	6.772	1	2	2	1	2	6
43841	7.9	69	2	36	26	37	92	3.724	81.33	1.31	327.1	NA	12.6	1	2	74	3	NA	5	1	4.6	2	0	1513	41.02	234.61	106.29	20.6	48.88	1.68	239.3	0.8	81	5	NA	2	2	1	1	1	8
43842	42.5	114	1	41	40	30	47	6.568	74.26	0.96	321.2	30.19	15.3	2	1	62	2	NA	5	1	2.14	1	0	3167	122.43	391.24	254.68	12.7	127.06	12.94	98.1	8.8	239.1	8.7	10.713	2	2	2	2	2	6
43843	9.2	98	2	44	26	22	86	6.413	63.65	3.218	291.5	30.69	14.5	2	2	61	3	NA	4	1	NA	2	0	3120	114.63	446.36	189.81	37.3	105.9	2.64	163.4	4.3	87.7	5.1	NA	2	2	2	1	2	8
43844	1	17	1	47	13	19	38	5.431	54.81	0.881	243.9	19.16	13.7	2	2	36	5	NA	5	1	5	2	0	2105	89.16	272.39	162.22	17.3	75.78	6.61	206.2	6.8	469.1	5.3	5.44	2	2	2	1	1	8
43845	5.3	58	NA	NA	NA	NA	NA	NA	NA	NA	NA	14.51	13.7	NA	2	9	1	3	NA	NA	0.71	2	NA	1337	45.48	215.24	148.28	9.4	36.45	2.57	185.6	1.7	24.2	NA	NA	NA	NA	NA	1	NA	NA
43847	17.5	103	1	40	21	18	45	5.637	45.97	1.942	309.3	33.47	13.6	1	2	65	1	NA	2	3	1.22	1	0	1844	101.89	265.86	74.85	21.1	41.75	4.71	111.7	3.1	91.6	6.6	6.883	2	2	2	1	1	7
43848	3.5	162	1	45	24	20	75	6.93	72.49	5.024	315.2	26.36	14.7	2	1	44	1	NA	3	1	1.4	2	0	1395	62.14	245.51	186.3	11.1	19.09	1.62	107.9	0.1	18.7	5.2	NA	2	2	2	1	2	7
43850	6	99	1	47	36	30	73	5.508	63.65	0.892	345	29.86	15.6	2	1	25	1	NA	2	6	1.22	2	0	888	25.35	143.21	41.55	11	24.33	7.22	3.5	0.1	6.8	5.4	5.495	2	2	2	3	2	7
43852	975	80	1	38	13	18	89	4.836	63.65	1.626	368.8	50.47	12.6	1	2	52	4	NA	2	5	0.52	1	0	944	32.82	143.78	67.81	9.6	27.44	1.04	57.2	2.5	295.3	9.9	14.877	1	2	2	1	2	7
43853	62.5	146	1	43	24	29	66	3.905	99.01	2.845	446.1	29.09	15	1	1	77	2	NA	1	1	1.46	1	0	1923	61.87	260.42	89.63	14.9	56.57	5.08	184.8	2.4	28.7	6.3	NA	2	2	2	1	1	7
43856	1	20	1	44	16	23	41	4.939	53.04	0.768	232	18.49	13.1	2	2	39	3	NA	5	1	5	2	0	2209	85.94	279.64	80.7	21.2	70.47	7.09	39.4	7.2	42.2	5.7	NA	2	2	2	1	2	9
43857	15	196	1	36	82	69	95	6.387	63.65	3.026	380.7	33.11	12.2	1	2	48	1	NA	1	6	1.21	2	1	1858	19.88	153.36	0	0	0	0.86	0	0	0	6.4	NA	2	2	2	1	1	6
43859	12	120	1	44	23	22	52	3.957	116.69	2.653	392.6	33.46	15.6	2	1	79	3	NA	2	1	0.8	1	0	2318	192.46	138.6	59.59	8.2	110.53	14.97	97.1	27.9	116.9	6	NA	2	2	2	1	1	8
43861	24.3	71	1	43	17	28	102	5.741	92.82	1.919	255.8	28.86	13.4	1	2	80	3	NA	4	2	1.92	2	0	1226	48.83	164.86	90.42	7.9	42.45	4.11	11.7	7	37.2	5.9	NA	2	2	2	1	2	8
43862	27	219	2	39	32	22	59	6.258	81.33	0.576	410.4	30.45	14	2	1	53	4	NA	3	1	1.99	2	0	1486	33.83	210.96	102.24	8.8	58.49	2.89	5.5	0.3	54.2	5.9	5.107	2	2	2	1	1	8
43863	17.3	173	NA	37	13	19	60	4.267	54.81	1.468	237.9	26.98	14.1	2	2	17	1	10	NA	NA	3.52	2	NA	2919	105.95	445.75	277.19	22.2	83.83	5.79	597.3	9.3	103	4.8	NA	NA	NA	NA	1	NA	9
43864	4	158	2	43	24	30	55	5.094	107.85	0.835	416.4	23.18	15.9	2	2	65	3	NA	3	1	1.46	2	0	1755	91.69	189.02	59.27	17.3	68.73	3.57	18.7	2.7	111.6	5.7	5.329	1	2	2	3	1	7
43865	3.2	66	2	40	21	20	88	4.965	63.65	0.734	237.9	30.05	13	2	2	52	4	NA	4	4	NA	2	1	2341	91.9	309.92	110.22	29.4	89.74	7.97	140	7.9	243.6	5.6	4.774	2	2	2	1	2	4
43866	6.6	117	NA	46	21	29	286	5.637	47.74	1.106	273.6	19.06	14	NA	1	12	1	6	NA	NA	1.41	2	NA	1160	39.9	190.24	106.32	7.8	27.96	1.53	102.8	1.6	28	5.4	5.829	NA	NA	NA	1	NA	NA
43867	6.7	126	1	42	18	21	99	4.474	72.49	1.863	523.4	27.14	15.2	2	1	63	3	NA	3	1	1.02	2	0	2032	71.64	151.01	110.21	3.4	127.77	8.14	26.4	5.6	57.2	5.7	7.438	1	2	2	1	2	8
43868	50.2	126	1	41	19	20	40	5.637	63.65	1.976	374.7	34.87	12.9	2	2	26	2	NA	2	3	1.75	2	1	2008	119.13	171.66	40.12	7	70.47	9.74	19.2	4.9	18.3	5.3	NA	2	2	2	3	1	7
43871	9.3	259	1	40	19	22	74	5.198	81.33	2.258	237.9	31.43	11.2	2	2	58	4	NA	5	1	5	2	0	1563	40.12	203.17	107.46	12.9	67.37	2.72	160.7	2	31.1	5.7	NA	1	2	2	1	2	8
43873	15.8	216	NA	43	14	19	62	4.551	45.97	0.418	297.4	25.51	14.5	NA	2	14	3	6	NA	NA	2.32	2	NA	1844	80.98	220.4	159.95	2.5	72.42	1.88	6.1	1.3	17.7	5.2	5.051	NA	NA	NA	1	NA	NA
43874	1.6	30	1	48	44	26	59	5.715	68.95	2.303	392.6	29.82	13.9	1	1	26	2	NA	3	1	1.95	2	0	1677	47.48	234.61	113.37	10.3	39.86	1.71	57.2	2.6	57	5.4	NA	2	2	2	3	2	7
43876	18	234	NA	43	15	29	204	5.224	45.97	1.106	226	17.19	13.2	NA	2	13	4	7	NA	NA	1.75	2	NA	1863	74.31	227.17	84	14.9	72.86	4.49	17.8	4.5	106.6	5.3	NA	NA	NA	NA	1	NA	NA
43877	33.2	99	1	45	27	21	63	4.241	152.93	1.592	553.2	30.73	14.3	1	1	80	3	NA	4	2	5	2	0	2425	108.22	360.73	173.76	27.5	65.38	7.52	115.3	15.1	37.5	5.6	NA	1	2	9	1	1	8
43879	6.4	139	NA	NA	NA	NA	NA	NA	NA	NA	NA	16.48	12.3	NA	1	7	2	0	NA	NA	0.15	2	NA	2207	88.24	288.56	115.26	9.5	78.38	8.85	84	7.3	33.1	NA	NA	NA	NA	NA	1	NA	NA
43880	107.7	186	NA	NA	NA	NA	NA	NA	NA	NA	NA	16.02	13.4	NA	1	9	3	3	NA	NA	1.21	2	NA	2064	60.43	277.42	212.81	3.4	84.38	14.7	0.2	2.1	23.6	NA	NA	NA	NA	NA	1	NA	NA
43881	7.1	200	1	41	27	21	66	4.577	93.7	1.276	362.8	30.34	15.1	1	1	64	3	NA	5	1	5	2	0	2875	105.97	301.11	150.91	9.8	140.07	7.5	21.4	5.3	64.1	5.7	6.439	2	2	2	1	2	7
43882	10.2	145	1	39	15	21	79	5.715	61.88	1.084	279.6	28.86	12.5	2	2	50	4	NA	3	1	2.84	1	0	2523	102.6	291.79	77.49	22.9	108.23	4.92	87.3	3	57.4	9.8	12.601	2	2	2	1	1	6
43883	2.5	37	NA	NA	NA	NA	NA	NA	NA	NA	NA	15.56	13.1	NA	1	6	4	0	NA	NA	0.57	2	NA	966	44.17	103.29	38.14	4.3	41.57	3.65	18.3	4.8	19.9	NA	NA	NA	NA	NA	1	NA	NA
43884	8	68	NA	23	9	14	145	5.508	43.32	1.31	243.9	NA	10.7	2	2	16	2	8	NA	NA	0.21	2	NA	1756	77.82	213.86	112.91	8.1	66.39	9.61	209	8.9	44.3	4.9	NA	NA	NA	NA	1	NA	8
43885	24.2	213	1	47	17	24	106	3.905	72.49	0.565	398.5	22.19	16.5	2	1	22	1	NA	3	5	2.35	2	0	2097	86.54	300.43	82.25	18.1	62.22	3.51	130.5	2.5	45.2	5.6	5.273	2	2	2	3	1	8
43886	14.6	177	2	36	17	17	89	3.362	54.81	1.434	261.7	37.94	13.1	2	2	22	1	NA	2	6	0.58	2	0	732	44.83	72.82	32.52	5	29.09	1.46	36.7	2.4	23.4	5	5.551	2	2	2	1	1	8
43887	98.3	111	2	38	19	29	106	4.319	81.33	1.264	368.8	21.64	13.2	2	2	80	1	NA	1	2	1.86	2	0	1930	74.57	270.48	146.41	17.6	63.61	4.24	55.7	8.7	36.5	5.8	5.773	1	2	2	1	2	11
43888	11	111	NA	44	30	26	74	6.413	54.81	1.242	237.9	23.88	12.7	2	2	43	2	NA	1	1	NA	2	0	NA	NA	NA	NA	NA	NA	NA	NA	NA	NA	5.1	5.051	2	2	2	1	2	7
43889	6.5	125	2	46	42	36	41	5.793	75.14	4.9	511.5	40.49	15.4	1	1	27	3	NA	3	6	1.96	2	0	3466	160.52	447.91	173.15	31.9	116.06	13.17	382.2	9.9	53.9	4.8	5.995	2	2	2	3	2	5
43890	21.2	176	NA	NA	NA	NA	NA	NA	NA	NA	NA	26.94	NA	2	1	80	3	NA	5	1	5	2	0	1809	58.1	277.6	131.25	17.9	54.81	3.8	74.7	4.9	32.2	NA	NA	1	2	2	1	2	8
43891	57.9	176	1	NA	NA	NA	NA	NA	NA	NA	NA	16.88	NA	2	1	66	4	NA	3	3	1.93	2	0	2997	128.27	301.54	102.58	16.4	142.16	6.91	56.3	11.3	74.8	NA	NA	2	2	2	1	1	5
43892	13.6	158	1	46	37	23	58	5.612	59.23	2.427	350.9	33.79	17	2	1	35	1	NA	1	1	1.81	2	0	1504	58.77	234.46	95.05	14.4	37.99	0.82	333.1	0.7	120.6	5	5.44	2	2	2	3	1	8
43893	24440	190	2	37	16	17	102	6.181	470.29	1.795	255.8	39.41	14.1	1	2	45	4	NA	4	4	1.69	1	0	1844	84.06	228.67	72.21	19.5	65.65	3.98	72.9	1.8	106.5	9.1	4.163	2	2	2	1	2	8
43894	15.2	124	NA	NA	NA	NA	NA	NA	NA	NA	NA	19.28	14.9	NA	1	8	2	2	NA	NA	NA	2	NA	1906	91.56	154.45	88.21	3.2	100.87	8.34	60.4	6.5	23.5	NA	NA	NA	NA	NA	1	NA	NA
43895	13	170	1	38	22	20	65	4.319	59.23	1.423	285.5	36.39	14	1	2	50	3	NA	4	6	5	2	0	1305	53.57	142.58	57.63	8.5	40.97	1.34	150.9	1	52.1	5.6	5.273	2	2	2	1	1	6
43896	5.7	37	1	41	18	22	68	7.68	45.97	1.456	303.3	30.51	14.1	2	2	48	3	NA	4	3	NA	2	0	2420	122.85	197.2	30.99	9.9	96.5	3.55	24.8	2.2	38.9	5.8	4.94	1	2	2	1	1	8
43898	2.3	42	NA	46	14	18	71	3.672	54.81	0.553	237.9	22.11	12.7	NA	2	15	4	9	NA	NA	1.26	2	NA	2072	93.19	234.67	112.41	8.1	86.52	1.19	107.3	1.2	75.1	5.1	NA	NA	NA	NA	1	NA	NA
43899	3.8	84	1	44	16	20	55	4.758	81.33	0.881	386.6	21.04	14.2	2	1	35	3	NA	3	1	3.49	2	0	2678	107.92	252.46	134.13	11	129.3	10.43	24.7	16.8	123.2	5.3	4.996	2	2	2	2	1	7
43902	4.2	61	1	44	14	20	41	6	63.65	0.926	291.5	19.58	13.1	2	2	41	3	NA	5	1	0.58	2	0	2792	98.74	374.8	76.09	46.7	101.76	1.84	64.9	2.5	51.4	5.3	5.773	2	2	2	1	1	7
43903	9.6	63	1	32	21	23	63	3.801	72.49	0.474	309.3	21.3	13.5	1	1	80	3	NA	5	4	1.67	2	0	1884	123.58	190.52	115.86	21.1	75.35	6.1	82.7	1.3	186.8	5.7	6.106	1	2	2	1	1	7
43904	3	57	1	43	14	18	40	3.724	68.95	2.484	178.4	25.44	13.2	1	1	70	3	NA	2	1	0.97	1	0	1433	66.06	160.18	98.05	12.8	62.05	4.05	154.8	5.8	29.4	6.1	3.386	2	2	2	1	2	10
43905	NA	NA	1	42	21	23	95	7.267	83.1	4.584	434.2	34.2	13.9	2	2	73	3	NA	5	1	2.64	2	0	1596	55.95	239.68	129.92	12.5	41.41	4.92	114.9	1.5	28.3	5.7	NA	1	2	2	3	2	10
43906	104.5	194	1	45	26	22	42	4.163	81.33	1.321	333.1	43.69	15.6	1	1	68	4	NA	2	1	1.42	1	0	1731	91.86	226.67	102.28	12	54.4	2.56	107.1	2.3	63.1	8.7	NA	1	2	2	1	1	7
43907	20.2	142	NA	46	14	22	65	4.448	63.65	0.655	321.2	33.35	13.6	2	2	18	3	10	NA	NA	0.81	2	0	862	41.39	109.21	63.72	4.6	30.55	8.5	160.3	3.5	3	5.5	NA	NA	NA	NA	1	NA	8
43908	10.2	59	NA	41	19	26	49	5.586	63.65	0.824	237.9	23.96	13.9	2	2	55	3	NA	4	1	5	2	0	NA	NA	NA	NA	NA	NA	NA	NA	NA	NA	5.1	4.885	2	2	2	1	1	7
43909	5	126	1	48	39	25	55	5.741	107.85	3.139	577	30.53	14.5	1	1	36	5	NA	5	1	0.45	2	0	1463	85.06	195.93	55.22	14.8	37.6	5.74	33.7	1.3	48.6	5.9	5.384	2	2	2	1	1	8
43910	5.4	102	1	43	24	25	81	5.87	63.65	2.19	321.2	28.2	15.6	2	1	53	1	NA	1	1	1.16	2	0	3694	102.97	589.43	304.46	40	92.07	3.51	60.6	5.7	76.1	5.6	6.106	2	2	2	1	1	6
43911	1657	308	1	36	31	23	44	5.172	90.17	1.569	642.4	28.58	17.5	1	1	60	3	NA	4	3	0.29	2	0	2788	67.52	476.59	242.6	30	71.46	1.18	19.5	1.1	91.6	6.4	NA	2	2	2	3	1	7
43912	NA	NA	NA	43	16	20	65	3.776	54.81	0.677	303.3	32.87	13.4	2	2	21	1	NA	2	5	0.48	2	0	NA	NA	NA	NA	NA	NA	NA	NA	NA	NA	5.1	5.218	2	2	2	1	1	9
43913	46	155	NA	42	17	22	53	4.784	85.75	0.565	398.5	20.17	12.4	2	2	16	4	10	NA	NA	5	2	NA	1650	29.6	265.69	155.08	4.5	52.63	2.28	75.6	0.6	18.7	5.4	4.607	NA	NA	NA	1	NA	8
43914	11.4	236	2	38	17	19	80	4.81	59.23	2.506	261.7	33.47	12.5	1	2	54	2	NA	4	6	0.69	2	1	1433	55.05	238.54	51.68	25.3	31.93	3.64	45.5	2.6	49.9	6.2	4.885	1	1	2	1	2	5
43916	8.9	36	2	44	14	21	76	4.991	75.14	1.694	321.2	24.31	16.3	2	2	55	3	NA	2	1	2.14	2	0	1014	34.23	111.26	26.65	7.4	48.3	1.9	13	1.9	33.7	5.6	5.551	2	2	2	1	1	6
43917	7.9	257	NA	47	28	21	132	4.681	70.72	2.303	374.7	27.35	15	NA	1	14	2	9	NA	NA	0.42	2	NA	2496	79.45	335.34	217.91	7.3	95.08	6.36	81.7	8.9	58.4	5.2	5.107	NA	NA	NA	1	NA	NA
43918	43.8	82	NA	47	13	23	111	4.862	79.56	1.016	356.9	23.27	14.5	NA	2	12	3	4	NA	NA	1.94	2	NA	1163	43.84	141.16	56.11	6.6	48.8	3.72	0.9	1.8	28.7	5.2	NA	NA	NA	NA	1	NA	NA
43919	8.6	123	NA	NA	NA	NA	NA	NA	NA	NA	NA	16.31	14.9	NA	2	7	3	1	NA	NA	NA	2	NA	2105	76.77	277.65	164.97	16.8	79.55	6.76	149.5	12.1	75.7	NA	NA	NA	NA	NA	1	NA	NA
43920	59.4	277	1	41	18	23	48	4.448	73.37	1.524	273.6	27.12	12.5	1	2	43	4	NA	5	3	3.69	2	0	1901	82.53	252.68	168.1	6.9	64.01	2.68	234	4.3	155.2	5.7	NA	2	2	2	1	2	7
43923	22.2	109	1	42	21	27	94	3.646	63.65	0.96	243.9	28.61	14.1	2	1	67	1	NA	1	1	0.91	2	0	3570	146.84	409.01	219.34	32.9	163.24	8.58	164.9	7.6	44.5	6.9	NA	1	1	2	1	2	8
43924	14.3	109	1	41	28	28	67	4.5	45.97	0.621	220.1	29.09	13.3	2	2	45	3	NA	4	3	2.92	2	0	1851	75.62	217.39	83.32	12.5	68.49	7.5	21	3.3	43.3	5.1	5.162	2	2	2	1	2	8
43925	3.1	99	NA	NA	NA	NA	NA	NA	NA	NA	NA	16.29	13.7	NA	1	11	4	5	NA	NA	5	2	NA	1938	98.15	248.52	78.81	16.3	59.44	6.18	57.2	11.5	54.8	NA	NA	NA	NA	NA	1	NA	NA
43926	1.2	22	1	47	22	24	71	5.431	63.65	0.666	285.5	24.42	16.6	2	1	71	3	NA	4	5	1.42	2	0	NA	NA	NA	NA	NA	NA	NA	NA	NA	NA	5.3	NA	2	2	2	1	2	7
43927	219	213	NA	NA	NA	NA	NA	NA	NA	NA	NA	19.47	NA	2	2	17	4	11	NA	NA	NA	2	NA	1023	42.38	127.85	66.2	4.1	38.56	0.57	34.3	0.3	22.2	NA	NA	NA	NA	NA	1	NA	7
43929	51.2	106	NA	NA	NA	NA	NA	NA	NA	NA	NA	22.7	NA	2	2	80	2	NA	2	2	2.35	2	0	NA	NA	NA	NA	NA	NA	NA	NA	NA	NA	NA	NA	2	2	2	1	2	5
43932	13.5	319	2	39	32	28	80	4.293	102.54	0.553	422.3	34.37	13.7	2	1	27	4	NA	3	6	2.12	2	0	2018	64.5	295.18	193.05	17.8	67.97	4.46	290.6	1.7	122.9	5.9	4.552	2	2	2	3	2	8
43934	36.6	156	1	40	20	24	74	5.534	81.33	1.479	493.7	33.7	15	2	1	80	3	NA	3	1	5	2	0	1250	33.38	205.94	114.46	8.1	35.06	1.97	70.7	4.1	15.1	5.8	NA	2	2	2	1	2	8
43935	10.9	87	NA	43	43	35	63	5.637	54.81	2.563	356.9	31.08	15.1	2	2	29	3	NA	4	6	1.76	2	0	3144	164.16	239.68	99.36	9.7	169.88	9.36	155.1	13.8	108.2	5.3	6.606	2	2	2	1	2	4
43936	4.8	73	NA	30	18	21	87	7.344	38.9	1.761	142.8	NA	10.6	NA	2	15	4	8	NA	NA	0.61	2	NA	1355	40.85	194.84	120.89	6.3	46.67	3.8	149.3	6.7	29.3	5	NA	NA	NA	NA	1	NA	NA
43937	2.4	31	2	43	16	22	116	4.008	54.81	1.016	232	24.9	12.8	2	2	47	3	NA	1	1	1.61	1	0	2204	85.04	191.64	112.02	10.2	125.7	2.31	4.5	4.5	70.7	7.1	NA	1	2	2	1	1	5
43938	4.3	70	NA	NA	NA	NA	NA	NA	NA	NA	NA	15.08	12.8	NA	1	7	1	0	NA	NA	2.5	2	NA	2237	68.24	290.79	114.18	16.7	91.58	6.3	134.5	9.9	46.5	NA	NA	NA	NA	NA	1	NA	NA
43939	75.2	237	2	41	44	44	58	5.379	72.49	2.043	368.8	36.75	17.5	2	1	35	2	NA	2	5	1.69	2	0	2794	114.31	396.35	201.61	12.6	82.15	8.01	25	1.3	75.4	5.7	NA	2	2	2	1	2	1
43940	NA	NA	9	34	11	16	69	4.888	61	0.926	196.3	NA	13.6	2	2	80	4	NA	1	2	0.63	2	0	1725	73.36	209.83	85.47	9.7	66.9	4.09	12.3	4.5	30.2	5.5	NA	1	2	2	1	1	5
43941	69.5	281	NA	41	16	25	26	4.939	72.49	1.005	226	19.18	14.3	2	2	18	3	15	NA	NA	0.31	2	0	1549	53.91	167.02	49.79	8.2	74.67	1.97	7.4	0.1	56.9	4.9	NA	NA	NA	NA	1	NA	6
43942	3.7	54	2	44	24	31	101	5.353	89.28	3.297	440.2	31.22	16.5	2	1	62	3	NA	4	1	5	2	0	3034	66.4	432.47	245.73	23.9	124.07	1.73	22.8	2.2	89.4	5.4	NA	2	2	2	3	1	7
43943	8.5	122	NA	NA	NA	NA	NA	NA	NA	NA	NA	30.39	NA	NA	1	12	4	6	NA	NA	NA	2	NA	2266	55.14	316.26	215.68	12.3	91.42	3.9	88.1	5.3	85.9	NA	NA	NA	NA	NA	1	NA	NA
43944	12.1	103	2	43	19	21	61	5.094	54.81	0.779	285.5	29.01	13.4	2	2	34	2	NA	1	1	1.75	2	0	1370	60.15	217.37	104.42	10	29.64	1.15	33.8	0.3	50.2	5.8	5.773	2	2	2	3	2	8
43945	10.7	128	1	41	39	36	90	5.275	105.2	2.811	475.8	31.12	15.6	1	1	70	3	NA	3	1	2.86	2	0	1799	79.71	227.02	82.16	13.4	64.46	4.82	113.5	0.8	27.3	5.9	6.495	2	2	1	1	2	6
43946	19.1	159	NA	47	24	23	148	3.853	63.65	0.452	279.6	20.91	14.7	NA	1	15	2	9	NA	NA	5	2	NA	2927	103.74	426.87	209.09	13.3	91.26	4.35	271	5.4	17.8	5.3	5.273	NA	NA	NA	1	NA	NA
43949	13.6	195	1	42	24	21	40	5.793	63.65	2.043	458	40.72	16.5	2	1	41	2	NA	3	6	NA	2	0	2329	83.13	318.8	124.87	16.9	81.87	2.25	137.6	1.4	114.8	6.1	6.051	2	2	2	1	1	7
43950	20.4	231	NA	NA	NA	NA	NA	NA	NA	NA	NA	18.81	14	NA	1	10	2	3	NA	NA	2.12	2	NA	NA	NA	NA	NA	NA	NA	NA	NA	NA	NA	NA	NA	NA	NA	NA	1	NA	NA
43952	11.2	143	NA	NA	NA	NA	NA	NA	NA	NA	NA	18.68	NA	NA	1	7	3	1	NA	NA	0.77	2	NA	1893	38.73	287.4	202.31	10.4	69.54	2.82	142.4	2.1	18.4	NA	NA	NA	NA	NA	1	NA	NA
43953	19.8	296	NA	50	19	21	112	3.646	63.65	0.7	350.9	17.02	15.6	2	1	17	3	11	NA	NA	0.77	2	NA	1428	74.34	204.1	149.73	11	37.06	8.24	89.3	0.3	29.3	5.2	NA	NA	NA	NA	3	NA	7
43954	4.2	118	1	42	22	25	76	3.982	73.37	0.508	226	20.67	14.6	2	1	21	4	NA	2	6	0.81	2	0	2866	101.42	262.31	35.82	17.2	156.97	5.25	34.1	2.3	93.2	5.8	NA	2	2	2	1	1	8
43955	32.3	322	1	45	20	29	48	4.526	63.65	0.926	261.7	26.15	12.7	2	2	27	1	NA	2	5	0.87	2	0	1988	53.92	306.26	192.93	15.9	67.92	2.47	71.1	4.3	60.2	4.6	4.885	2	2	2	1	2	6
43956	12.2	112	NA	48	20	32	112	5.844	63.65	1.581	267.7	18.07	12.5	1	2	80	5	NA	1	2	1.39	2	0	NA	NA	NA	NA	NA	NA	NA	NA	NA	NA	5.4	6.439	2	2	2	1	2	2
43957	10.5	231	2	45	40	29	84	4.732	82.21	1.705	380.7	28.83	16.1	2	1	44	2	NA	5	3	NA	2	0	1859	90.35	219.16	78.03	20	63.18	7.09	111.2	13.1	209.4	5.3	5.551	2	2	2	1	2	6
43958	4.9	64	NA	NA	NA	NA	NA	NA	NA	NA	NA	17.39	14.6	NA	1	9	1	3	NA	NA	0.62	2	NA	3720	131.38	576.31	316.41	24.8	103.71	9.85	447.2	14.6	84.7	NA	NA	NA	NA	NA	1	NA	NA
43959	6.6	113	1	39	24	24	46	5.715	60.11	1.66	279.6	24.18	13.9	2	2	57	3	NA	3	2	3.37	2	0	1733	74.42	232.61	108.48	18.8	61.06	7.51	153.1	10	254.3	5.6	5.829	2	2	2	1	1	7
43960	5.9	94	1	41	38	29	81	5.793	63.65	1.423	392.6	33.66	15.1	2	1	43	1	NA	3	1	1.68	2	0	4436	239.19	584.14	305.02	41.5	136.73	11.06	210	22.1	94.4	5.1	6.162	2	2	2	1	2	9
43961	8.2	311	NA	45	21	25	75	4.267	72.49	0.598	434.2	34.21	14	2	1	17	2	9	NA	NA	0.47	2	NA	1209	48.31	150.35	50.25	10.4	46.67	0.48	3.1	0.3	29.2	5	NA	NA	NA	NA	1	NA	5
43962	197.3	339	1	42	15	22	92	5.043	90.17	1.569	220.1	27.59	14.7	2	1	74	3	NA	3	1	2.19	1	1	1461	46.21	189.03	61.09	15.9	43.92	1.68	48	1.2	38	5.9	NA	1	2	2	2	1	7
43963	4.2	58	1	45	21	27	59	4.474	81.33	1.784	285.5	29.28	14.5	2	1	31	3	NA	5	1	5	2	0	2323	92.64	193.8	72.03	15.4	133.95	2.11	55.4	3.4	143.4	5	NA	2	2	2	2	2	8
43964	7.2	117	2	NA	NA	NA	NA	NA	NA	NA	NA	32.69	NA	1	1	78	3	NA	1	1	0.88	2	0	1400	86.17	95.76	46.86	5.6	73.91	7.24	14.6	7.1	28.4	NA	NA	2	2	2	1	1	7
43966	2	32	1	43	26	31	80	5.948	72.49	1.163	303.3	19.53	12.2	2	2	71	3	NA	3	1	2.67	2	0	2504	98.8	314.76	178.22	27.3	101.4	5.3	151.7	8.4	36.6	5.7	NA	2	2	2	1	2	7
43968	20.1	218	1	43	55	25	73	5.793	103.43	1.614	297.4	25.03	14.9	1	1	52	3	NA	4	3	1.01	2	1	1757	130.05	94.76	41.88	3.8	92.22	13.3	4.2	0.9	41.3	5.6	5.551	2	2	2	1	1	9
43971	8.9	138	2	44	31	24	59	3.026	60.11	1.231	285.5	24.92	14.1	2	2	52	5	NA	4	1	5	1	0	2035	106.55	251.08	90.58	17.7	67.33	9.31	48.2	18.8	44.5	6.2	NA	2	2	2	1	2	7
43972	16.5	141	NA	47	11	24	386	2.715	67.18	0.373	291.5	18.45	12.9	NA	1	14	1	7	NA	NA	0.91	2	NA	2894	104.97	402.92	205.85	28.7	100.53	7.95	95.3	6.6	60.6	5.5	NA	NA	NA	NA	1	NA	NA
43973	29	172	1	47	37	33	69	6.698	72.49	2.743	380.7	32.92	17.6	2	1	44	1	NA	2	2	2.34	2	0	3595	101.24	410.3	93.76	40.1	72.4	2.34	206.4	2.1	134.7	5.1	NA	1	2	2	3	2	7
43975	8.6	177	NA	NA	NA	NA	NA	NA	NA	NA	NA	31.93	12.9	NA	1	11	3	5	NA	NA	2.36	2	NA	1775	94.01	184.76	82.71	8.3	74.25	7.16	4.1	5.1	21.7	NA	NA	NA	NA	NA	1	NA	NA
43976	62.2	328	2	38	23	18	91	4.163	69.84	2.089	303.3	33.61	14.1	2	2	60	1	NA	2	1	2.86	2	0	1838	31.74	257.22	158.36	10.7	44.43	1.06	55.3	0.9	77.1	5.4	NA	1	2	2	1	2	6
43977	1.3	16	2	41	26	21	65	6.336	72.49	0.802	249.8	26.06	14.4	1	2	62	3	NA	2	1	0.84	2	1	2686	81.28	382.95	272.13	19	98.95	3.02	51.3	2.3	77.3	5.6	NA	1	1	2	1	1	6
43978	15.6	105	NA	NA	NA	NA	NA	NA	NA	NA	NA	27.68	NA	NA	1	12	3	4	NA	NA	0.63	2	NA	1789	25.57	298.57	198.2	11	58.72	0.57	18.1	0.1	19.7	NA	NA	NA	NA	NA	1	NA	NA
[truncated: 57,843 more rows]
